# Supplementary material for: Atomic-scale probing of short-range order and its impact on electrochemical properties in cation-disordered oxide cathodes
Source: Nat Commun. 2023 Nov 17;14:7448. doi: 10.1038/s41467-023-43356-2 (PMC10656575; doi:10.1038/s41467-023-43356-2)
Supplement: Supplementary file 3 — Source Data [file 41467_2023_43356_MOESM3_ESM.xlsx]

## Sheet: Fig4a_LMTO
Ah	V
0	2.7269		2.79mg
2.18e-08	2.7324
5.45e-08	2.7375
7.63e-08	2.743
1.09e-07	2.7485
1.417e-07	2.7542
1.853e-07	2.7594
2.18e-07	2.7645
2.507e-07	2.7695
2.834e-07	2.7745
3.161e-07	2.78
3.597e-07	2.7855
4.033e-07	2.7906
4.36e-07	2.7958
4.796e-07	2.8011
5.232e-07	2.8061
5.668e-07	2.8112
6.104e-07	2.8162
6.649e-07	2.8215
7.085e-07	2.8265
7.63e-07	2.8315
8.175e-07	2.8368
8.72e-07	2.8421
9.265e-07	2.8471
9.919e-07	2.8524
1.0464e-06	2.8574
1.1118e-06	2.8624
1.1772e-06	2.8675
1.2535e-06	2.8725
1.3189e-06	2.8775
1.3952e-06	2.8826
1.4715e-06	2.8876
1.5478e-06	2.8927
1.635e-06	2.8977
1.7222e-06	2.9027
1.8094e-06	2.9078
1.9075e-06	2.913
2.0056e-06	2.9181
2.1146e-06	2.9233
2.2127e-06	2.9284
2.3108e-06	2.9334
2.4307e-06	2.9377
2.5397e-06	2.9428
2.6596e-06	2.9478
2.7686e-06	2.9524
2.8885e-06	2.9572
3.0084e-06	2.9615
3.1283e-06	2.9666
3.2482e-06	2.9707
3.3681e-06	2.9748
3.488e-06	2.9789
3.597e-06	2.9831
3.7169e-06	2.987
3.8368e-06	2.9908
3.9567e-06	2.9947
4.0766e-06	2.9982
4.1965e-06	3.0018
4.3055e-06	3.0055
4.4254e-06	3.0092
4.5453e-06	3.0121
4.6652e-06	3.0158
4.7851e-06	3.0195
4.905e-06	3.0222
5.0249e-06	3.0256
5.1339e-06	3.0286
5.2538e-06	3.032
5.3737e-06	3.035
5.4936e-06	3.038
5.6135e-06	3.041
5.7334e-06	3.0439
5.8533e-06	3.0472
5.9623e-06	3.0497
6.0822e-06	3.0529
6.2021e-06	3.0552
6.322e-06	3.0586
6.4419e-06	3.0607
6.5618e-06	3.0636
6.6708e-06	3.0661
6.7907e-06	3.0689
6.9106e-06	3.0716
7.0305e-06	3.0739
7.1504e-06	3.0767
7.2703e-06	3.0792
7.3902e-06	3.0817
7.4992e-06	3.0849
7.6191e-06	3.0872
7.739e-06	3.0895
7.8589e-06	3.092
7.9788e-06	3.0943
8.0987e-06	3.097
8.2186e-06	3.0991
8.3276e-06	3.1014
8.4475e-06	3.1037
8.5674e-06	3.106
8.6873e-06	3.1083
8.8072e-06	3.1108
8.9271e-06	3.1128
9.0361e-06	3.1147
9.156e-06	3.117
9.2759e-06	3.119
9.3958e-06	3.1213
9.5157e-06	3.1238
9.6356e-06	3.1259
9.7555e-06	3.1277
9.8645e-06	3.1295
9.9844e-06	3.1314
1.01043e-05	3.1334
1.02242e-05	3.1357
1.03441e-05	3.1376
1.0464e-05	3.1396
1.05839e-05	3.1417
1.06929e-05	3.1435
1.08128e-05	3.1456
1.09327e-05	3.1476
1.10526e-05	3.1492
1.11725e-05	3.1511
1.12924e-05	3.1531
1.14014e-05	3.155
1.15213e-05	3.1568
1.16412e-05	3.1584
1.17611e-05	3.1607
1.1881e-05	3.1621
1.20009e-05	3.1639
1.21208e-05	3.1655
1.22298e-05	3.1673
1.23497e-05	3.1689
1.24696e-05	3.1707
1.25895e-05	3.1724
1.27094e-05	3.1742
1.28293e-05	3.176
1.29492e-05	3.1778
1.30582e-05	3.179
1.31781e-05	3.1808
1.3298e-05	3.1824
1.34179e-05	3.184
1.35378e-05	3.1854
1.36577e-05	3.1875
1.37667e-05	3.1891
1.38866e-05	3.1909
1.40065e-05	3.192
1.41264e-05	3.1936
1.42463e-05	3.1948
1.43662e-05	3.1966
1.44861e-05	3.1982
1.45951e-05	3.2005
1.4715e-05	3.2019
1.48349e-05	3.2033
1.49548e-05	3.2049
1.50747e-05	3.206
1.51946e-05	3.2076
1.53036e-05	3.2087
1.54235e-05	3.2103
1.55434e-05	3.2119
1.56633e-05	3.2133
1.57832e-05	3.2149
1.59031e-05	3.2163
1.6023e-05	3.2174
1.6132e-05	3.219
1.62519e-05	3.2204
1.63718e-05	3.2216
1.64917e-05	3.2229
1.66116e-05	3.2245
1.67315e-05	3.2257
1.68514e-05	3.2271
1.69604e-05	3.2284
1.70803e-05	3.23
1.72002e-05	3.2314
1.73201e-05	3.2323
1.744e-05	3.2335
1.75599e-05	3.2348
1.76689e-05	3.236
1.77888e-05	3.2376
1.79087e-05	3.2387
1.80286e-05	3.2399
1.81485e-05	3.2412
1.82684e-05	3.2424
1.83883e-05	3.244
1.84973e-05	3.2449
1.86172e-05	3.2461
1.87371e-05	3.2472
1.8857e-05	3.2486
1.89769e-05	3.2495
1.90968e-05	3.2509
1.92167e-05	3.2525
1.93257e-05	3.2534
1.94456e-05	3.255
1.95655e-05	3.2559
1.96854e-05	3.257
1.98053e-05	3.258
1.99252e-05	3.2591
2.00342e-05	3.26
2.01541e-05	3.2612
2.0274e-05	3.2625
2.03939e-05	3.2639
2.05138e-05	3.2653
2.06337e-05	3.266
2.07536e-05	3.2673
2.08626e-05	3.2683
2.09825e-05	3.2694
2.11024e-05	3.2703
2.12223e-05	3.2715
2.13422e-05	3.2728
2.14621e-05	3.274
2.1582e-05	3.2747
2.1691e-05	3.2758
2.18109e-05	3.277
2.19308e-05	3.2781
2.20507e-05	3.2788
2.21706e-05	3.2804
2.22905e-05	3.2811
2.23995e-05	3.2822
2.25194e-05	3.2834
2.26393e-05	3.284
2.27592e-05	3.285
2.28791e-05	3.2861
2.2999e-05	3.2873
2.31189e-05	3.2879
2.32279e-05	3.2898
2.33478e-05	3.2909
2.34677e-05	3.2916
2.35876e-05	3.2925
2.37075e-05	3.2934
2.38274e-05	3.2941
2.39473e-05	3.2955
2.40563e-05	3.2962
2.41762e-05	3.2973
2.42961e-05	3.2982
2.4416e-05	3.2987
2.45359e-05	3.2998
2.46558e-05	3.3008
2.47648e-05	3.3021
2.48847e-05	3.303
2.50046e-05	3.304
2.51245e-05	3.3049
2.52444e-05	3.3058
2.53643e-05	3.3067
2.54842e-05	3.3074
2.55932e-05	3.3088
2.57131e-05	3.3097
2.5833e-05	3.3104
2.59529e-05	3.3111
2.60728e-05	3.3122
2.61927e-05	3.3129
2.63126e-05	3.314
2.64216e-05	3.3149
2.65415e-05	3.3159
2.66614e-05	3.317
2.67813e-05	3.3179
2.69012e-05	3.3188
2.70211e-05	3.3195
2.71301e-05	3.3204
2.725e-05	3.3216
2.73699e-05	3.3225
2.74898e-05	3.3232
2.76097e-05	3.3241
2.77296e-05	3.325
2.78495e-05	3.3257
2.79585e-05	3.3268
2.80784e-05	3.3273
2.81983e-05	3.3282
2.83182e-05	3.3291
2.84381e-05	3.3303
2.8558e-05	3.331
2.8667e-05	3.3321
2.87869e-05	3.3328
2.89068e-05	3.3337
2.90267e-05	3.3344
2.91466e-05	3.3351
2.92665e-05	3.336
2.93864e-05	3.3367
2.94954e-05	3.3374
2.96153e-05	3.3383
2.97352e-05	3.3392
2.98551e-05	3.3399
2.9975e-05	3.341
3.00949e-05	3.3417
3.02148e-05	3.3424
3.03238e-05	3.3431
3.04437e-05	3.3438
3.05636e-05	3.3447
3.06835e-05	3.3456
3.08034e-05	3.3465
3.09233e-05	3.3472
3.10323e-05	3.3477
3.11522e-05	3.3486
3.12721e-05	3.3495
3.1392e-05	3.3509
3.15119e-05	3.3509
3.16318e-05	3.3516
3.17517e-05	3.3525
3.18607e-05	3.3534
3.19806e-05	3.3543
3.21005e-05	3.3552
3.22204e-05	3.3561
3.23403e-05	3.3564
3.24602e-05	3.3571
3.25801e-05	3.358
3.26891e-05	3.3587
3.2809e-05	3.3596
3.29289e-05	3.3603
3.30488e-05	3.361
3.31687e-05	3.3616
3.32886e-05	3.3626
3.33976e-05	3.3632
3.35175e-05	3.3642
3.36374e-05	3.3644
3.37573e-05	3.3655
3.38772e-05	3.3664
3.39971e-05	3.3669
3.4117e-05	3.3676
3.4226e-05	3.3683
3.43459e-05	3.3692
3.44658e-05	3.3699
3.45857e-05	3.3706
3.47056e-05	3.3713
3.48255e-05	3.3719
3.49454e-05	3.3726
3.50544e-05	3.3729
3.51743e-05	3.3738
3.52942e-05	3.3747
3.54141e-05	3.3754
3.5534e-05	3.3761
3.56539e-05	3.3772
3.57629e-05	3.3774
3.58828e-05	3.3781
3.60027e-05	3.379
3.61226e-05	3.3797
3.62425e-05	3.3804
3.63624e-05	3.3813
3.64823e-05	3.382
3.65913e-05	3.3827
3.67112e-05	3.3832
3.68311e-05	3.3838
3.6951e-05	3.3848
3.70709e-05	3.3854
3.71908e-05	3.3861
3.73107e-05	3.3868
3.74197e-05	3.3875
3.75396e-05	3.3877
3.76595e-05	3.3884
3.77794e-05	3.3893
3.78993e-05	3.3902
3.80192e-05	3.3905
3.81282e-05	3.3916
3.82481e-05	3.3921
3.8368e-05	3.3928
3.84879e-05	3.3937
3.86078e-05	3.3944
3.87277e-05	3.3951
3.88476e-05	3.3957
3.89566e-05	3.3962
3.90765e-05	3.3969
3.91964e-05	3.3976
3.93163e-05	3.398
3.94362e-05	3.3989
3.95561e-05	3.3996
3.9676e-05	3.4003
3.9785e-05	3.4008
3.99049e-05	3.4017
4.00248e-05	3.4017
4.01447e-05	3.4026
4.02646e-05	3.4033
4.03845e-05	3.404
4.04935e-05	3.4051
4.06134e-05	3.4056
4.07333e-05	3.4063
4.08532e-05	3.407
4.09731e-05	3.4074
4.1093e-05	3.4081
4.12129e-05	3.4088
4.13219e-05	3.4092
4.14418e-05	3.4106
4.15617e-05	3.4106
4.16816e-05	3.4111
4.18015e-05	3.412
4.19214e-05	3.4127
4.20304e-05	3.4127
4.21503e-05	3.4136
4.22702e-05	3.4145
4.23901e-05	3.4145
4.251e-05	3.4154
4.26299e-05	3.4161
4.27498e-05	3.4166
4.28588e-05	3.4173
4.29787e-05	3.4177
4.30986e-05	3.4186
4.32185e-05	3.4193
4.33384e-05	3.42
4.34583e-05	3.4205
4.35782e-05	3.4214
4.36872e-05	3.4218
4.38071e-05	3.4223
4.3927e-05	3.423
4.40469e-05	3.4239
4.41668e-05	3.4241
4.42867e-05	3.4248
4.43957e-05	3.4257
4.45156e-05	3.426
4.46355e-05	3.4266
4.47554e-05	3.4271
4.48753e-05	3.4278
4.49952e-05	3.4285
4.51151e-05	3.4294
4.52241e-05	3.4296
4.5344e-05	3.4301
4.54639e-05	3.431
4.55838e-05	3.4317
4.57037e-05	3.4321
4.58236e-05	3.4326
4.59435e-05	3.4333
4.60525e-05	3.434
4.61724e-05	3.4344
4.62923e-05	3.4353
4.64122e-05	3.4356
4.65321e-05	3.4363
4.6652e-05	3.4369
4.6761e-05	3.4374
4.68809e-05	3.4381
4.70008e-05	3.4388
4.71207e-05	3.4399
4.72406e-05	3.4404
4.73605e-05	3.4406
4.74804e-05	3.4415
4.75894e-05	3.442
4.77093e-05	3.4427
4.78292e-05	3.4429
4.79491e-05	3.4438
4.8069e-05	3.4445
4.81889e-05	3.445
4.83088e-05	3.4454
4.84178e-05	3.4463
4.85377e-05	3.4468
4.86576e-05	3.4472
4.87775e-05	3.4475
4.88974e-05	3.4484
4.90173e-05	3.4491
4.91263e-05	3.4495
4.92462e-05	3.4502
4.93661e-05	3.4504
4.9486e-05	3.4511
4.96059e-05	3.4518
4.97258e-05	3.4523
4.98457e-05	3.4527
4.99547e-05	3.4534
5.00746e-05	3.4539
5.01945e-05	3.4546
5.03144e-05	3.4553
5.04343e-05	3.4557
5.05542e-05	3.4564
5.06741e-05	3.4571
5.07831e-05	3.4578
5.0903e-05	3.458
5.10229e-05	3.4589
5.11428e-05	3.4594
5.12627e-05	3.4596
5.13826e-05	3.4605
5.14916e-05	3.461
5.16115e-05	3.4614
5.17314e-05	3.4617
5.18513e-05	3.4623
5.19712e-05	3.4628
5.20911e-05	3.4635
5.2211e-05	3.4642
5.232e-05	3.4646
5.24399e-05	3.4651
5.25598e-05	3.4658
5.26797e-05	3.4665
5.27996e-05	3.4669
5.29195e-05	3.4676
5.30394e-05	3.4678
5.31484e-05	3.4685
5.32683e-05	3.4688
5.33882e-05	3.4704
5.35081e-05	3.4706
5.3628e-05	3.4708
5.37479e-05	3.4715
5.38569e-05	3.4717
5.39768e-05	3.4724
5.40967e-05	3.4726
5.42166e-05	3.4733
5.43365e-05	3.4743
5.44564e-05	3.4745
5.45763e-05	3.4752
5.46853e-05	3.4756
5.48052e-05	3.4761
5.49251e-05	3.4765
5.5045e-05	3.4772
5.51649e-05	3.4772
5.52848e-05	3.4781
5.53938e-05	3.4791
5.55137e-05	3.4793
5.56336e-05	3.4797
5.57535e-05	3.4802
5.58734e-05	3.4811
5.59933e-05	3.4816
5.61132e-05	3.4818
5.62222e-05	3.4827
5.63421e-05	3.4832
5.6462e-05	3.4836
5.65819e-05	3.4843
5.67018e-05	3.4848
5.68217e-05	3.4852
5.69416e-05	3.4857
5.70506e-05	3.4864
5.71705e-05	3.4868
5.72904e-05	3.4873
5.74103e-05	3.4878
5.75302e-05	3.4884
5.76501e-05	3.4891
5.77591e-05	3.4894
5.7879e-05	3.4898
5.79989e-05	3.4903
5.81188e-05	3.491
5.82387e-05	3.4914
5.83586e-05	3.4919
5.84785e-05	3.4919
5.85875e-05	3.4928
5.87074e-05	3.4935
5.88273e-05	3.4942
5.89472e-05	3.4946
5.90671e-05	3.4949
5.9187e-05	3.4958
5.93069e-05	3.4962
5.94159e-05	3.4969
5.95358e-05	3.4971
5.96557e-05	3.4978
5.97756e-05	3.4981
5.98955e-05	3.4985
6.00154e-05	3.4992
6.01244e-05	3.4997
6.02443e-05	3.5003
6.03642e-05	3.5006
6.04841e-05	3.5015
6.0604e-05	3.5019
6.07239e-05	3.5024
6.08438e-05	3.5031
6.09528e-05	3.5033
6.10727e-05	3.504
6.11926e-05	3.5042
6.13125e-05	3.5049
6.14324e-05	3.5054
6.15523e-05	3.5058
6.16722e-05	3.5061
6.17812e-05	3.507
6.19011e-05	3.507
6.2021e-05	3.5081
6.21409e-05	3.5084
6.22608e-05	3.509
6.23807e-05	3.5095
6.24897e-05	3.51
6.26096e-05	3.5104
6.27295e-05	3.5111
6.28494e-05	3.5116
6.29693e-05	3.5118
6.30892e-05	3.5127
6.32091e-05	3.5127
6.33181e-05	3.5134
6.3438e-05	3.5138
6.35579e-05	3.5145
6.36778e-05	3.515
6.37977e-05	3.5154
6.39176e-05	3.5161
6.40375e-05	3.5164
6.41465e-05	3.5171
6.42664e-05	3.5173
6.43863e-05	3.518
6.45062e-05	3.5187
6.46261e-05	3.5189
6.4746e-05	3.5193
6.4855e-05	3.5196
6.49749e-05	3.5203
6.50948e-05	3.5212
6.52147e-05	3.5216
6.53346e-05	3.5221
6.54545e-05	3.5221
6.55744e-05	3.523
6.56834e-05	3.5237
6.58033e-05	3.5239
6.59232e-05	3.5248
6.60431e-05	3.5248
6.6163e-05	3.5257
6.62829e-05	3.526
6.64028e-05	3.5264
6.65118e-05	3.5267
6.66317e-05	3.5271
6.67516e-05	3.5276
6.68715e-05	3.5283
6.69914e-05	3.5285
6.71113e-05	3.5299
6.72203e-05	3.5301
6.73402e-05	3.5301
6.74601e-05	3.5303
6.758e-05	3.531
6.76999e-05	3.5315
6.78198e-05	3.5322
6.79397e-05	3.5324
6.80487e-05	3.5331
6.81686e-05	3.5335
6.82885e-05	3.534
6.84084e-05	3.5344
6.85283e-05	3.5351
6.86482e-05	3.536
6.87572e-05	3.536
6.88771e-05	3.5365
6.8997e-05	3.5367
6.91169e-05	3.537
6.92368e-05	3.5379
6.93567e-05	3.5386
6.94766e-05	3.539
6.95856e-05	3.5395
6.97055e-05	3.5397
6.98254e-05	3.5406
6.99453e-05	3.5409
7.00652e-05	3.5413
7.01851e-05	3.5415
7.0305e-05	3.5422
7.0414e-05	3.5431
7.05339e-05	3.5431
7.06538e-05	3.5434
7.07737e-05	3.5443
7.08936e-05	3.5445
7.10135e-05	3.545
7.11225e-05	3.5454
7.12424e-05	3.5459
7.13623e-05	3.5468
7.14822e-05	3.547
7.16021e-05	3.5473
7.1722e-05	3.5482
7.18419e-05	3.5486
7.19509e-05	3.5489
7.20708e-05	3.5496
7.21907e-05	3.55
7.23106e-05	3.5505
7.24305e-05	3.5509
7.25504e-05	3.5514
7.26703e-05	3.5518
7.27793e-05	3.5521
7.28992e-05	3.5528
7.30191e-05	3.5528
7.3139e-05	3.5537
7.32589e-05	3.5541
7.33788e-05	3.5546
7.34878e-05	3.5548
7.36077e-05	3.5555
7.37276e-05	3.556
7.38475e-05	3.5564
7.39674e-05	3.5569
7.40873e-05	3.5573
7.42072e-05	3.558
7.43162e-05	3.558
7.44361e-05	3.5587
7.4556e-05	3.5599
7.46759e-05	3.5601
7.47958e-05	3.5603
7.49157e-05	3.561
7.50356e-05	3.5615
7.51446e-05	3.5621
7.52645e-05	3.5621
7.53844e-05	3.5628
7.55043e-05	3.5631
7.56242e-05	3.5637
7.57441e-05	3.564
7.58531e-05	3.5647
7.5973e-05	3.5649
7.60929e-05	3.5653
7.62128e-05	3.5658
7.63327e-05	3.5665
7.64526e-05	3.5665
7.65725e-05	3.5669
7.66815e-05	3.5679
7.68014e-05	3.5681
7.69213e-05	3.5686
7.70412e-05	3.5692
7.71611e-05	3.5695
7.7281e-05	3.5699
7.74009e-05	3.5704
7.75099e-05	3.5708
7.76298e-05	3.5713
7.77497e-05	3.572
7.78696e-05	3.5722
7.79895e-05	3.5729
7.81094e-05	3.5731
7.82184e-05	3.5738
7.83383e-05	3.5745
7.84582e-05	3.575
7.85781e-05	3.5752
7.8698e-05	3.5756
7.88179e-05	3.5759
7.89378e-05	3.5768
7.90468e-05	3.577
7.91667e-05	3.5775
7.92866e-05	3.5779
7.94065e-05	3.5784
7.95264e-05	3.5789
7.96463e-05	3.5791
7.97662e-05	3.5795
7.98752e-05	3.5802
7.99951e-05	3.5807
8.0115e-05	3.5809
8.02349e-05	3.5816
8.03548e-05	3.5816
8.04747e-05	3.5823
8.05837e-05	3.5827
8.07036e-05	3.5832
8.08235e-05	3.5837
8.09434e-05	3.5841
8.10633e-05	3.5846
8.11832e-05	3.5853
8.13031e-05	3.5859
8.14121e-05	3.5864
8.1532e-05	3.5864
8.16519e-05	3.5871
8.17718e-05	3.5875
8.18917e-05	3.588
8.20116e-05	3.5882
8.21206e-05	3.5894
8.22405e-05	3.5896
8.23604e-05	3.5896
8.24803e-05	3.5901
8.26002e-05	3.5905
8.27201e-05	3.591
8.284e-05	3.5917
8.2949e-05	3.5917
8.30689e-05	3.5924
8.31888e-05	3.5926
8.33087e-05	3.5935
8.34286e-05	3.5935
8.35485e-05	3.5944
8.36684e-05	3.5944
8.37774e-05	3.5949
8.38973e-05	3.5956
8.40172e-05	3.596
8.41371e-05	3.5962
8.4257e-05	3.5967
8.43769e-05	3.5972
8.44859e-05	3.5976
8.46058e-05	3.5981
8.47257e-05	3.599
8.48456e-05	3.5992
8.49655e-05	3.5995
8.50854e-05	3.6001
8.52053e-05	3.6006
8.53143e-05	3.6011
8.54342e-05	3.6015
8.55541e-05	3.602
8.5674e-05	3.6022
8.57939e-05	3.6029
8.59138e-05	3.6031
8.60337e-05	3.6038
8.61427e-05	3.6038
8.62626e-05	3.6047
8.63825e-05	3.6049
8.65024e-05	3.6054
8.66223e-05	3.6059
8.67422e-05	3.6065
8.68512e-05	3.6068
8.69711e-05	3.607
8.7091e-05	3.6075
8.72109e-05	3.6079
8.73308e-05	3.6084
8.74507e-05	3.6088
8.75706e-05	3.6093
8.76796e-05	3.6098
8.77995e-05	3.6102
8.79194e-05	3.6104
8.80393e-05	3.6109
8.81592e-05	3.6114
8.82791e-05	3.6116
8.8399e-05	3.6125
8.8508e-05	3.6127
8.86279e-05	3.6134
8.87478e-05	3.6139
8.88677e-05	3.6141
8.89876e-05	3.6146
8.91075e-05	3.6152
8.92165e-05	3.6159
8.93364e-05	3.6162
8.94563e-05	3.6164
8.95762e-05	3.6168
8.96961e-05	3.6175
8.9816e-05	3.6175
8.99359e-05	3.618
9.00449e-05	3.6189
9.01648e-05	3.6189
9.02847e-05	3.6194
9.04046e-05	3.6198
9.05245e-05	3.6207
9.06444e-05	3.6207
9.07643e-05	3.6214
9.08733e-05	3.6217
9.09932e-05	3.6223
9.11131e-05	3.6226
9.1233e-05	3.623
9.13529e-05	3.6233
9.14728e-05	3.6239
9.15818e-05	3.6246
9.17017e-05	3.6249
9.18216e-05	3.6255
9.19415e-05	3.6255
9.20614e-05	3.6265
9.21813e-05	3.6265
9.23012e-05	3.6267
9.24102e-05	3.6274
9.25301e-05	3.6281
9.265e-05	3.6285
9.27699e-05	3.629
9.28898e-05	3.6292
9.30097e-05	3.6297
9.31296e-05	3.6301
9.32386e-05	3.6306
9.33585e-05	3.631
9.34784e-05	3.6313
9.35983e-05	3.632
9.37182e-05	3.6322
9.38381e-05	3.6329
9.39471e-05	3.6331
9.4067e-05	3.6336
9.41869e-05	3.634
9.43068e-05	3.6345
9.44267e-05	3.6345
9.45466e-05	3.6354
9.46665e-05	3.6356
9.47755e-05	3.6361
9.48954e-05	3.6365
9.50153e-05	3.6368
9.51352e-05	3.6377
9.52551e-05	3.6381
9.5375e-05	3.6384
9.5484e-05	3.6388
9.56039e-05	3.6393
9.57238e-05	3.6395
9.58437e-05	3.6402
9.59636e-05	3.6404
9.60835e-05	3.6409
9.62034e-05	3.6411
9.63124e-05	3.6416
9.64323e-05	3.642
9.65522e-05	3.6427
9.66721e-05	3.6429
9.6792e-05	3.6432
9.69119e-05	3.6441
9.70318e-05	3.6443
9.71408e-05	3.645
9.72607e-05	3.6452
9.73806e-05	3.6459
9.75005e-05	3.6459
9.76204e-05	3.6468
9.77403e-05	3.6468
9.78493e-05	3.6475
9.79692e-05	3.6477
9.80891e-05	3.6482
9.8209e-05	3.6491
9.83289e-05	3.6491
9.84488e-05	3.6496
9.85687e-05	3.6496
9.86777e-05	3.6505
9.87976e-05	3.6509
9.89175e-05	3.6514
9.90374e-05	3.6516
9.91573e-05	3.6521
9.92772e-05	3.6523
9.93971e-05	3.6532
9.95061e-05	3.6532
9.9626e-05	3.6535
9.97459e-05	3.6542
9.98658e-05	3.6544
9.99857e-05	3.6551
0.000100106	3.6553
0.000100215	3.6558
0.000100335	3.6562
0.000100454	3.6562
0.000100574	3.6571
0.000100694	3.6574
0.000100814	3.6578
0.000100934	3.6585
0.000101043	3.659
0.000101163	3.659
0.000101283	3.6596
0.000101403	3.6601
0.000101523	3.6606
0.000101643	3.6606
0.000101762	3.6608
0.000101871	3.6615
0.000101991	3.6622
0.000102111	3.6624
0.000102231	3.6624
0.000102351	3.6635
0.000102471	3.664
0.00010258	3.6645
0.0001027	3.6647
0.00010282	3.6656
0.00010294	3.6656
0.00010306	3.6658
0.000103179	3.6663
0.000103299	3.667
0.000103408	3.6674
0.000103528	3.6679
0.000103648	3.6681
0.000103768	3.6683
0.000103888	3.669
0.000104008	3.6693
0.000104128	3.6699
0.000104237	3.6699
0.000104357	3.6704
0.000104477	3.6709
0.000104596	3.6709
0.000104716	3.6713
0.000104836	3.672
0.000104945	3.6727
0.000105065	3.6729
0.000105185	3.6729
0.000105305	3.6738
0.000105425	3.6743
0.000105545	3.6748
0.000105665	3.6752
0.000105774	3.6754
0.000105894	3.6757
0.000106013	3.6761
0.000106133	3.6768
0.000106253	3.6773
0.000106373	3.6777
0.000106493	3.6777
0.000106602	3.6791
0.000106722	3.6793
0.000106842	3.6796
0.000106962	3.6802
0.000107082	3.6805
0.000107202	3.6812
0.000107311	3.6814
0.00010743	3.6814
0.00010755	3.6821
0.00010767	3.683
0.00010779	3.6828
0.00010791	3.683
0.00010803	3.6835
0.000108139	3.6839
0.000108259	3.6844
0.000108379	3.6848
0.000108499	3.6853
0.000108619	3.6853
0.000108738	3.686
0.000108847	3.6862
0.000108967	3.6867
0.000109087	3.6871
0.000109207	3.6878
0.000109327	3.688
0.000109447	3.6889
0.000109567	3.6889
0.000109676	3.6894
0.000109796	3.6899
0.000109916	3.6905
0.000110036	3.6908
0.000110155	3.691
0.000110275	3.6915
0.000110395	3.6919
0.000110504	3.6921
0.000110624	3.6926
0.000110744	3.6928
0.000110864	3.6933
0.000110984	3.6942
0.000111104	3.6944
0.000111213	3.6947
0.000111333	3.6954
0.000111453	3.6956
0.000111572	3.696
0.000111692	3.6963
0.000111812	3.6967
0.000111932	3.6972
0.000112041	3.6976
0.000112161	3.6979
0.000112281	3.6983
0.000112401	3.6986
0.000112521	3.699
0.000112641	3.6995
0.000112761	3.6999
0.00011287	3.7002
0.000112989	3.7006
0.000113109	3.7008
0.000113229	3.7013
0.000113349	3.702
0.000113469	3.7027
0.000113578	3.7029
0.000113698	3.7034
0.000113818	3.7038
0.000113938	3.7038
0.000114058	3.7045
0.000114178	3.705
0.000114297	3.7054
0.000114406	3.7057
0.000114526	3.7061
0.000114646	3.7063
0.000114766	3.7068
0.000114886	3.7073
0.000115006	3.7086
0.000115126	3.7089
0.000115235	3.7089
0.000115355	3.7091
0.000115475	3.7093
0.000115595	3.71
0.000115714	3.71
0.000115834	3.7105
0.000115943	3.7111
0.000116063	3.7114
0.000116183	3.7118
0.000116303	3.7123
0.000116423	3.713
0.000116543	3.713
0.000116663	3.7132
0.000116772	3.7137
0.000116892	3.7141
0.000117012	3.7148
0.000117131	3.715
0.000117251	3.7157
0.000117371	3.716
0.000117491	3.716
0.0001176	3.7169
0.00011772	3.7173
0.00011784	3.7178
0.00011796	3.7182
0.00011808	3.7185
0.0001182	3.7187
0.000118309	3.7194
0.000118429	3.7198
0.000118548	3.7201
0.000118668	3.7203
0.000118788	3.721
0.000118908	3.7212
0.000119028	3.7217
0.000119137	3.7221
0.000119257	3.7226
0.000119377	3.723
0.000119497	3.7237
0.000119617	3.724
0.000119737	3.7242
0.000119856	3.7249
0.000119965	3.7251
0.000120085	3.7256
0.000120205	3.7258
0.000120325	3.726
0.000120445	3.7269
0.000120565	3.7279
0.000120674	3.7279
0.000120794	3.7281
0.000120914	3.7285
0.000121034	3.729
0.000121154	3.7297
0.000121273	3.7299
0.000121393	3.7301
0.000121502	3.7308
0.000121622	3.7308
0.000121742	3.7315
0.000121862	3.7317
0.000121982	3.7327
0.000122102	3.7331
0.000122211	3.7333
0.000122331	3.7336
0.000122451	3.734
0.00012257	3.7345
0.00012269	3.7352
0.00012281	3.7354
0.00012293	3.7356
0.000123039	3.7363
0.000123159	3.7366
0.000123279	3.737
0.000123399	3.7372
0.000123519	3.7379
0.000123639	3.7382
0.000123759	3.7391
0.000123868	3.7391
0.000123988	3.7398
0.000124107	3.7402
0.000124227	3.7409
0.000124347	3.7411
0.000124467	3.7418
0.000124576	3.742
0.000124696	3.7425
0.000124816	3.743
0.000124936	3.743
0.000125056	3.7436
0.000125176	3.7443
0.000125296	3.7446
0.000125405	3.745
0.000125524	3.7455
0.000125644	3.7457
0.000125764	3.7462
0.000125884	3.7466
0.000126004	3.7471
0.000126124	3.7475
0.000126233	3.7482
0.000126353	3.7485
0.000126473	3.7487
0.000126593	3.7491
0.000126713	3.7494
0.000126832	3.7501
0.000126941	3.7505
0.000127061	3.7505
0.000127181	3.7512
0.000127301	3.7517
0.000127421	3.7519
0.000127541	3.7526
0.000127661	3.7528
0.00012777	3.7539
0.00012789	3.7542
0.00012801	3.7544
0.00012813	3.7551
0.000128249	3.7553
0.000128369	3.7558
0.000128489	3.756
0.000128598	3.7567
0.000128718	3.7572
0.000128838	3.7576
0.000128958	3.7578
0.000129078	3.7585
0.000129198	3.7588
0.000129307	3.7594
0.000129427	3.7597
0.000129547	3.7601
0.000129666	3.7606
0.000129786	3.7606
0.000129906	3.7608
0.000130026	3.7617
0.000130135	3.7622
0.000130255	3.7624
0.000130375	3.7631
0.000130495	3.7633
0.000130615	3.764
0.000130735	3.7642
0.000130855	3.7647
0.000130964	3.7652
0.000131083	3.7652
0.000131203	3.7659
0.000131323	3.7665
0.000131443	3.767
0.000131563	3.7675
0.000131672	3.7686
0.000131792	3.7686
0.000131912	3.7688
0.000132032	3.7688
0.000132152	3.7695
0.000132272	3.77
0.000132391	3.7707
0.0001325	3.7707
0.00013262	3.7711
0.00013274	3.7716
0.00013286	3.7723
0.00013298	3.7725
0.0001331	3.7727
0.00013322	3.7736
0.000133329	3.7739
0.000133449	3.7743
0.000133569	3.7745
0.000133689	3.7752
0.000133808	3.7755
0.000133928	3.7755
0.000134037	3.7759
0.000134157	3.7764
0.000134277	3.7771
0.000134397	3.7775
0.000134517	3.778
0.000134637	3.7782
0.000134757	3.7791
0.000134866	3.7794
0.000134986	3.78
0.000135106	3.7803
0.000135225	3.7807
0.000135345	3.7812
0.000135465	3.7814
0.000135574	3.7821
0.000135694	3.7821
0.000135814	3.7828
0.000135934	3.7835
0.000136054	3.7839
0.000136174	3.7837
0.000136294	3.7846
0.000136403	3.7848
0.000136523	3.7855
0.000136642	3.7858
0.000136762	3.786
0.000136882	3.7867
0.000137002	3.7874
0.000137122	3.7876
0.000137231	3.7876
0.000137351	3.7885
0.000137471	3.7887
0.000137591	3.7892
0.000137711	3.7894
0.000137831	3.7899
0.00013794	3.7903
0.000138059	3.7906
0.000138179	3.7913
0.000138299	3.7919
0.000138419	3.7924
0.000138539	3.7931
0.000138659	3.7933
0.000138768	3.7933
0.000138888	3.7942
0.000139008	3.7949
0.000139128	3.7951
0.000139247	3.7954
0.000139367	3.7958
0.000139487	3.7963
0.000139596	3.7967
0.000139716	3.7972
0.000139836	3.7974
0.000139956	3.7979
0.000140076	3.7988
0.000140196	3.799
0.000140305	3.7995
0.000140425	3.8
0.000140545	3.8004
0.000140665	3.8009
0.000140784	3.8016
0.000140904	3.8018
0.000141024	3.8022
0.000141133	3.8027
0.000141253	3.8032
0.000141373	3.8034
0.000141493	3.8041
0.000141613	3.8041
0.000141733	3.805
0.000141853	3.8052
0.000141962	3.8054
0.000142082	3.8064
0.000142201	3.8066
0.000142321	3.807
0.000142441	3.808
0.000142561	3.808
0.00014267	3.8084
0.00014279	3.8091
0.00014291	3.8093
0.00014303	3.8098
0.00014315	3.8103
0.00014327	3.8105
0.00014339	3.8112
0.000143499	3.8119
0.000143618	3.8116
0.000143738	3.8121
0.000143858	3.8125
0.000143978	3.8135
0.000144098	3.8137
0.000144218	3.8139
0.000144327	3.8146
0.000144447	3.8151
0.000144567	3.8153
0.000144687	3.8157
0.000144807	3.8164
0.000144926	3.8169
0.000145035	3.8171
0.000145155	3.8173
0.000145275	3.8183
0.000145395	3.8187
0.000145515	3.8192
0.000145635	3.8194
0.000145755	3.8199
0.000145864	3.8201
0.000145984	3.8206
0.000146104	3.8212
0.000146224	3.8215
0.000146343	3.8222
0.000146463	3.8224
0.000146583	3.8231
0.000146692	3.8231
0.000146812	3.8238
0.000146932	3.8244
0.000147052	3.8244
0.000147172	3.8251
0.000147292	3.8256
0.000147401	3.8258
0.000147521	3.8265
0.000147641	3.8267
0.00014776	3.8274
0.00014788	3.8281
0.000148	3.8283
0.00014812	3.8286
0.000148229	3.8288
0.000148349	3.8295
0.000148469	3.8302
0.000148589	3.8304
0.000148709	3.8306
0.000148829	3.8313
0.000148938	3.832
0.000149058	3.8322
0.000149177	3.8325
0.000149297	3.8331
0.000149417	3.8336
0.000149537	3.8341
0.000149657	3.8345
0.000149766	3.8347
0.000149886	3.8352
0.000150006	3.8352
0.000150126	3.8361
0.000150246	3.8361
0.000150366	3.8373
0.000150485	3.8375
0.000150594	3.8379
0.000150714	3.8386
0.000150834	3.8386
0.000150954	3.8396
0.000151074	3.8398
0.000151194	3.8398
0.000151303	3.8405
0.000151423	3.8407
0.000151543	3.8414
0.000151663	3.8416
0.000151783	3.8421
0.000151902	3.8428
0.000152022	3.8434
0.000152131	3.8437
0.000152251	3.8441
0.000152371	3.8448
0.000152491	3.8453
0.000152611	3.8455
0.000152731	3.846
0.000152851	3.8466
0.00015296	3.8471
0.00015308	3.8471
0.0001532	3.8473
0.000153319	3.8482
0.000153439	3.8487
0.000153559	3.8492
0.000153668	3.8492
0.000153788	3.8501
0.000153908	3.8501
0.000154028	3.8503
0.000154148	3.8512
0.000154268	3.8519
0.000154388	3.8519
0.000154497	3.8526
0.000154617	3.8528
0.000154736	3.8535
0.000154856	3.8537
0.000154976	3.8544
0.000155096	3.8547
0.000155216	3.8551
0.000155325	3.8556
0.000155445	3.8567
0.000155565	3.8567
0.000155685	3.8572
0.000155805	3.8574
0.000155925	3.8581
0.000156034	3.8585
0.000156153	3.8592
0.000156273	3.8595
0.000156393	3.8602
0.000156513	3.8602
0.000156633	3.8606
0.000156753	3.8611
0.000156862	3.8618
0.000156982	3.8622
0.000157102	3.8624
0.000157222	3.8631
0.000157342	3.8631
0.000157461	3.8638
0.000157581	3.864
0.00015769	3.865
0.00015781	3.865
0.00015793	3.8654
0.00015805	3.8659
0.00015817	3.8666
0.00015829	3.867
0.000158399	3.8672
0.000158519	3.8677
0.000158639	3.8684
0.000158759	3.8688
0.000158878	3.8693
0.000158998	3.8698
0.000159118	3.8702
0.000159227	3.8707
0.000159347	3.8711
0.000159467	3.8714
0.000159587	3.8718
0.000159707	3.8725
0.000159827	3.8732
0.000159947	3.8732
0.000160056	3.8737
0.000160176	3.8741
0.000160295	3.8746
0.000160415	3.8753
0.000160535	3.8755
0.000160655	3.8759
0.000160764	3.8766
0.000160884	3.8771
0.000161004	3.8771
0.000161124	3.878
0.000161244	3.8782
0.000161364	3.8787
0.000161484	3.8789
0.000161593	3.8791
0.000161712	3.8801
0.000161832	3.8798
0.000161952	3.8808
0.000162072	3.8814
0.000162192	3.8819
0.000162301	3.8824
0.000162421	3.8826
0.000162541	3.8835
0.000162661	3.8837
0.000162781	3.8844
0.000162901	3.8844
0.00016302	3.8846
0.000163129	3.8856
0.000163249	3.886
0.000163369	3.8862
0.000163489	3.8874
0.000163609	3.8878
0.000163729	3.8878
0.000163849	3.8883
0.000163958	3.8885
0.000164078	3.889
0.000164198	3.8897
0.000164318	3.8899
0.000164437	3.8901
0.000164557	3.8911
0.000164666	3.8913
0.000164786	3.8917
0.000164906	3.892
0.000165026	3.8927
0.000165146	3.8929
0.000165266	3.8933
0.000165386	3.8938
0.000165495	3.8943
0.000165615	3.8947
0.000165735	3.8947
0.000165854	3.8959
0.000165974	3.8959
0.000166094	3.8968
0.000166214	3.8977
0.000166323	3.8977
0.000166443	3.8979
0.000166563	3.8986
0.000166683	3.8991
0.000166803	3.8995
0.000166923	3.8997
0.000167032	3.9002
0.000167151	3.9004
0.000167271	3.9011
0.000167391	3.9016
0.000167511	3.902
0.000167631	3.9027
0.000167751	3.9032
0.00016786	3.9039
0.00016798	3.9041
0.0001681	3.9046
0.00016822	3.9048
0.00016834	3.9052
0.000168459	3.9057
0.000168579	3.9064
0.000168688	3.9068
0.000168808	3.9071
0.000168928	3.9075
0.000169048	3.908
0.000169168	3.9084
0.000169288	3.9089
0.000169397	3.9096
0.000169517	3.9096
0.000169637	3.91
0.000169757	3.9107
0.000169876	3.9114
0.000169996	3.9117
0.000170116	3.9123
0.000170225	3.9126
0.000170345	3.9135
0.000170465	3.9137
0.000170585	3.9142
0.000170705	3.9144
0.000170825	3.9151
0.000170945	3.9153
0.000171054	3.9158
0.000171174	3.9162
0.000171294	3.9174
0.000171413	3.9178
0.000171533	3.9181
0.000171653	3.9187
0.000171762	3.9187
0.000171882	3.9197
0.000172002	3.9197
0.000172122	3.9206
0.000172242	3.9208
0.000172362	3.9215
0.000172482	3.922
0.000172591	3.9222
0.000172711	3.9229
0.00017283	3.9233
0.00017295	3.9236
0.00017307	3.9242
0.00017319	3.9247
0.00017331	3.9247
0.000173419	3.9256
0.000173539	3.9258
0.000173659	3.9263
0.000173779	3.927
0.000173899	3.9272
0.000174019	3.9279
0.000174128	3.9281
0.000174247	3.9288
0.000174367	3.929
0.000174487	3.9295
0.000174607	3.93
0.000174727	3.9304
0.000174847	3.9311
0.000174956	3.9311
0.000175076	3.9318
0.000175196	3.9327
0.000175316	3.9325
0.000175436	3.9332
0.000175555	3.9341
0.000175675	3.9343
0.000175784	3.9348
0.000175904	3.9352
0.000176024	3.9357
0.000176144	3.9364
0.000176264	3.9368
0.000176384	3.9368
0.000176493	3.9375
0.000176613	3.938
0.000176733	3.9384
0.000176853	3.9389
0.000176972	3.9393
0.000177092	3.9396
0.000177212	3.9403
0.000177321	3.9405
0.000177441	3.9409
0.000177561	3.9419
0.000177681	3.9421
0.000177801	3.9423
0.000177921	3.943
0.00017803	3.9437
0.00017815	3.9439
0.00017827	3.9442
0.000178389	3.9448
0.000178509	3.9451
0.000178629	3.9458
0.000178749	3.946
0.000178858	3.9476
0.000178978	3.9478
0.000179098	3.948
0.000179218	3.948
0.000179338	3.9487
0.000179458	3.949
0.000179578	3.9496
0.000179687	3.9499
0.000179806	3.9506
0.000179926	3.951
0.000180046	3.9515
0.000180166	3.9519
0.000180286	3.9524
0.000180395	3.9526
0.000180515	3.9533
0.000180635	3.9535
0.000180755	3.9542
0.000180875	3.9547
0.000180995	3.9547
0.000181114	3.9554
0.000181223	3.9561
0.000181343	3.9565
0.000181463	3.957
0.000181583	3.9574
0.000181703	3.9579
0.000181823	3.9583
0.000181943	3.9586
0.000182052	3.959
0.000182172	3.9599
0.000182292	3.9604
0.000182412	3.9606
0.000182531	3.9611
0.000182651	3.9615
0.00018276	3.9622
0.00018288	3.9627
0.000183	3.9629
0.00018312	3.9634
0.00018324	3.9641
0.00018336	3.9645
0.00018348	3.9648
0.000183589	3.9652
0.000183709	3.9659
0.000183829	3.9664
0.000183948	3.9666
0.000184068	3.9673
0.000184188	3.9675
0.000184308	3.9682
0.000184417	3.9686
0.000184537	3.9686
0.000184657	3.9693
0.000184777	3.9698
0.000184897	3.9702
0.000185017	3.9709
0.000185126	3.9716
0.000185246	3.9718
0.000185365	3.9721
0.000185485	3.973
0.000185605	3.9737
0.000185725	3.9739
0.000185845	3.9741
0.000185954	3.9748
0.000186074	3.9757
0.000186194	3.976
0.000186314	3.976
0.000186434	3.9769
0.000186554	3.9771
0.000186673	3.9778
0.000186782	3.9785
0.000186902	3.9787
0.000187022	3.9794
0.000187142	3.9796
0.000187262	3.9796
0.000187382	3.9803
0.000187491	3.9812
0.000187611	3.9815
0.000187731	3.9817
0.000187851	3.9821
0.000187971	3.9831
0.00018809	3.9833
0.00018821	3.9837
0.000188319	3.984
0.000188439	3.9847
0.000188559	3.9849
0.000188679	3.9858
0.000188799	3.9863
0.000188919	3.987
0.000189039	3.9872
0.000189148	3.9879
0.000189268	3.9881
0.000189388	3.9888
0.000189507	3.989
0.000189627	3.9897
0.000189747	3.9902
0.000189856	3.9904
0.000189976	3.9908
0.000190096	3.9918
0.000190216	3.9918
0.000190336	3.9924
0.000190456	3.9927
0.000190576	3.9931
0.000190685	3.9936
0.000190805	3.9945
0.000190924	3.9945
0.000191044	3.995
0.000191164	3.9957
0.000191284	3.9961
0.000191393	3.9963
0.000191513	3.9973
0.000191633	3.9975
0.000191753	3.9984
0.000191873	3.9986
0.000191993	3.9991
0.000192113	3.9993
0.000192222	3.9995
0.000192341	4.0002
0.000192461	4.0009
0.000192581	4.0014
0.000192701	4.0016
0.000192821	4.0021
0.000192941	4.0027
0.00019305	4.0034
0.00019317	4.0037
0.00019329	4.0041
0.00019341	4.0048
0.00019353	4.005
0.000193649	4.0055
0.000193758	4.0062
0.000193878	4.0071
0.000193998	4.0071
0.000194118	4.0073
0.000194238	4.0076
0.000194358	4.0082
0.000194478	4.0085
0.000194587	4.0092
0.000194707	4.0094
0.000194827	4.0103
0.000194947	4.0105
0.000195066	4.0112
0.000195186	4.0114
0.000195306	4.0121
0.000195415	4.0126
0.000195535	4.0133
0.000195655	4.0135
0.000195775	4.0142
0.000195895	4.0142
0.000196015	4.0151
0.000196124	4.0153
0.000196244	4.0158
0.000196364	4.016
0.000196483	4.0167
0.000196603	4.0174
0.000196723	4.0176
0.000196843	4.0185
0.000196952	4.0185
0.000197072	4.019
0.000197192	4.0197
0.000197312	4.0199
0.000197432	4.0204
0.000197552	4.0208
0.000197671	4.0213
0.000197781	4.0222
0.0001979	4.0222
0.00019802	4.0224
0.00019814	4.0233
0.00019826	4.0238
0.00019838	4.0245
0.000198489	4.0247
0.000198609	4.0254
0.000198729	4.0261
0.000198849	4.0261
0.000198969	4.027
0.000199089	4.027
0.000199208	4.0279
0.000199317	4.0279
0.000199437	4.0282
0.000199557	4.0291
0.000199677	4.0291
0.000199797	4.0298
0.000199917	4.0302
0.000200037	4.0309
0.000200146	4.0311
0.000200266	4.0318
0.000200386	4.0323
0.000200506	4.0327
0.000200625	4.0334
0.000200745	4.0336
0.000200854	4.0341
0.000200974	4.0343
0.000201094	4.0355
0.000201214	4.0352
0.000201334	4.0357
0.000201454	4.0369
0.000201574	4.0375
0.000201683	4.0378
0.000201803	4.0385
0.000201923	4.0387
0.000202042	4.0391
0.000202162	4.0394
0.000202282	4.0403
0.000202402	4.041
0.000202511	4.0412
0.000202631	4.0414
0.000202751	4.0419
0.000202871	4.043
0.000202991	4.0428
0.000203111	4.0433
0.00020322	4.0439
0.00020334	4.0439
0.000203459	4.0449
0.000203579	4.0453
0.000203699	4.0455
0.000203819	4.046
0.000203939	4.0467
0.000204048	4.0469
0.000204168	4.0476
0.000204288	4.0481
0.000204408	4.0485
0.000204528	4.0488
0.000204648	4.0494
0.000204757	4.0501
0.000204876	4.0504
0.000204996	4.0508
0.000205116	4.0515
0.000205236	4.0522
0.000205356	4.0524
0.000205476	4.0526
0.000205585	4.0531
0.000205705	4.0536
0.000205825	4.0542
0.000205945	4.0545
0.000206065	4.0549
0.000206184	4.0558
0.000206304	4.0561
0.000206413	4.0568
0.000206533	4.057
0.000206653	4.0575
0.000206773	4.0579
0.000206893	4.0581
0.000207013	4.0586
0.000207122	4.0588
0.000207242	4.0593
0.000207362	4.06
0.000207482	4.0604
0.000207601	4.0613
0.000207721	4.0613
0.000207841	4.0618
0.00020795	4.0625
0.00020807	4.0632
0.00020819	4.0634
0.00020831	4.0641
0.00020843	4.0643
0.00020855	4.0648
0.00020867	4.0652
0.000208779	4.0655
0.000208899	4.0668
0.000209018	4.0668
0.000209138	4.0671
0.000209258	4.0673
0.000209378	4.0682
0.000209487	4.0684
0.000209607	4.0689
0.000209727	4.0694
0.000209847	4.0698
0.000209967	4.0703
0.000210087	4.0707
0.000210207	4.071
0.000210316	4.0716
0.000210435	4.0719
0.000210555	4.0726
0.000210675	4.0728
0.000210795	4.0735
0.000210915	4.0737
0.000211035	4.0737
0.000211144	4.0746
0.000211264	4.0751
0.000211384	4.0758
0.000211504	4.0764
0.000211624	4.0764
0.000211743	4.0771
0.000211852	4.0776
0.000211972	4.0783
0.000212092	4.0785
0.000212212	4.0787
0.000212332	4.0794
0.000212452	4.0801
0.000212572	4.0803
0.000212681	4.0803
0.000212801	4.081
0.000212921	4.0817
0.000213041	4.0819
0.00021316	4.0826
0.00021328	4.0829
0.0002134	4.0831
0.000213509	4.0838
0.000213629	4.084
0.000213749	4.0845
0.000213869	4.0854
0.000213989	4.0858
0.000214109	4.0858
0.000214218	4.0863
0.000214338	4.0867
0.000214458	4.0872
0.000214577	4.0874
0.000214697	4.0883
0.000214817	4.0888
0.000214937	4.089
0.000215046	4.0897
0.000215166	4.0904
0.000215286	4.0906
0.000215406	4.0913
0.000215526	4.0916
0.000215646	4.0918
0.000215766	4.0925
0.000215874	4.0932
0.000215994	4.0934
0.000216114	4.0936
0.000216234	4.0943
0.000216354	4.0948
0.000216474	4.0952
0.000216583	4.0952
0.000216703	4.0959
0.000216823	4.0961
0.000216943	4.097
0.000217063	4.0973
0.000217183	4.0977
0.000217302	4.0984
0.000217411	4.0984
0.000217531	4.0989
0.000217651	4.0996
0.000217771	4.1003
0.000217891	4.1005
0.000218011	4.1007
0.00021812	4.1016
0.00021824	4.1019
0.00021836	4.1028
0.00021848	4.1025
0.0002186	4.1037
0.000218719	4.1037
0.000218839	4.1037
0.000218948	4.1044
0.000219068	4.1048
0.000219188	4.1055
0.000219308	4.1062
0.000219428	4.1062
0.000219548	4.1064
0.000219668	4.1073
0.000219777	4.108
0.000219897	4.108
0.000220017	4.1083
0.000220136	4.1089
0.000220256	4.1094
0.000220376	4.1096
0.000220485	4.1101
0.000220605	4.1108
0.000220725	4.111
0.000220845	4.1117
0.000220965	4.1119
0.000221085	4.1122
0.000221205	4.1128
0.000221314	4.1131
0.000221434	4.1135
0.000221553	4.114
0.000221673	4.1144
0.000221793	4.1158
0.000221913	4.1156
0.000222033	4.1158
0.000222142	4.1165
0.000222262	4.117
0.000222382	4.1174
0.000222502	4.1176
0.000222622	4.1179
0.000222742	4.1186
0.000222851	4.1186
0.00022297	4.1192
0.00022309	4.1199
0.00022321	4.1202
0.00022333	4.1206
0.00022345	4.1213
0.00022357	4.1213
0.000223679	4.122
0.000223799	4.1225
0.000223919	4.1229
0.000224039	4.1231
0.000224159	4.1238
0.000224278	4.1241
0.000224398	4.1247
0.000224507	4.125
0.000224627	4.1261
0.000224747	4.1263
0.000224867	4.1263
0.000224987	4.1263
0.000225107	4.1268
0.000225216	4.1273
0.000225336	4.1279
0.000225456	4.1284
0.000225576	4.1286
0.000225695	4.1291
0.000225815	4.1298
0.000225935	4.1305
0.000226044	4.1305
0.000226164	4.1307
0.000226284	4.1312
0.000226404	4.1318
0.000226524	4.1325
0.000226644	4.1325
0.000226764	4.1328
0.000226873	4.1334
0.000226993	4.1334
0.000227112	4.1339
0.000227232	4.1346
0.000227352	4.1353
0.000227472	4.1355
0.000227581	4.136
0.000227701	4.1362
0.000227821	4.1366
0.000227941	4.1371
0.000228061	4.1376
0.000228181	4.1378
0.000228301	4.138
0.00022841	4.1387
0.000228529	4.1389
0.000228649	4.1392
0.000228769	4.1398
0.000228889	4.1405
0.000229009	4.141
0.000229129	4.1415
0.000229238	4.1419
0.000229358	4.1419
0.000229478	4.1426
0.000229598	4.1428
0.000229718	4.1433
0.000229837	4.1435
0.000229946	4.144
0.000230066	4.1449
0.000230186	4.1453
0.000230306	4.1456
0.000230426	4.1458
0.000230546	4.146
0.000230666	4.1465
0.000230775	4.1472
0.000230895	4.1472
0.000231015	4.1476
0.000231135	4.1481
0.000231254	4.1483
0.000231374	4.1488
0.000231483	4.1492
0.000231603	4.1495
0.000231723	4.1501
0.000231843	4.1506
0.000231963	4.1508
0.000232083	4.1511
0.000232203	4.1515
0.000232312	4.1518
0.000232432	4.1529
0.000232552	4.1527
0.000232671	4.1531
0.000232791	4.154
0.000232911	4.154
0.000233031	4.1547
0.00023314	4.155
0.00023326	4.1559
0.00023338	4.1563
0.0002335	4.1566
0.00023362	4.1568
0.00023374	4.1572
0.000233849	4.1577
[truncated: 5,630 more rows]

## Sheet: Fig4a_LMTO-500
Ah	V
0	2.3932		3.30mg
1e-08	2.3987
3e-08	2.4042
5e-08	2.4095
8e-08	2.4147
1.2e-07	2.4202
1.5e-07	2.4253
1.8e-07	2.4305
2.1e-07	2.4358
2.5e-07	2.4411
2.8e-07	2.4461
3.1e-07	2.4511
3.5e-07	2.4564
3.9e-07	2.4617
4.3e-07	2.4667
4.6e-07	2.4717
5e-07	2.477
5.5e-07	2.4823
5.9e-07	2.4873
6.3e-07	2.4923
6.7e-07	2.4976
7.2e-07	2.5026
7.7e-07	2.5077
8.1e-07	2.5127
8.6e-07	2.518
9.1e-07	2.523
9.6e-07	2.528
1.02e-06	2.5331
1.07e-06	2.5381
1.13e-06	2.5431
1.19e-06	2.5482
1.25e-06	2.5534
1.32e-06	2.5587
1.39e-06	2.5637
1.45e-06	2.5702
1.54e-06	2.5752
1.61e-06	2.5802
1.68e-06	2.5853
1.76e-06	2.5903
1.84e-06	2.5956
1.92e-06	2.6006
2.01e-06	2.6059
2.09e-06	2.6109
2.19e-06	2.6162
2.28e-06	2.6212
2.37e-06	2.6262
2.46e-06	2.6313
2.56e-06	2.6363
2.65e-06	2.6413
2.75e-06	2.6464
2.86e-06	2.6514
2.97e-06	2.6564
3.07e-06	2.6615
3.18e-06	2.6665
3.29e-06	2.6715
3.4e-06	2.6768
3.52e-06	2.6818
3.64e-06	2.6869
3.74e-06	2.6919
3.86e-06	2.697
3.99e-06	2.7022
4.11e-06	2.7073
4.24e-06	2.7127
4.37e-06	2.7176
4.5e-06	2.7226
4.62e-06	2.7274
4.75e-06	2.7324
4.88e-06	2.7372
5e-06	2.7418
5.13e-06	2.7469
5.26e-06	2.7517
5.39e-06	2.756
5.52e-06	2.761
5.64e-06	2.7654
5.77e-06	2.77
5.9e-06	2.7743
6.02e-06	2.7794
6.14e-06	2.783
6.27e-06	2.7871
6.4e-06	2.7915
6.53e-06	2.7956
6.66e-06	2.8002
6.79e-06	2.8041
6.91e-06	2.808
7.04e-06	2.813
7.17e-06	2.8167
7.3e-06	2.8208
7.43e-06	2.8249
7.55e-06	2.8288
7.68e-06	2.8325
7.81e-06	2.8368
7.94e-06	2.8405
8.07e-06	2.8444
8.2e-06	2.8485
8.32e-06	2.8521
8.45e-06	2.8558
8.58e-06	2.8597
8.71e-06	2.8634
8.84e-06	2.867
8.97e-06	2.8705
9.09e-06	2.8743
9.22e-06	2.8778
9.35e-06	2.8812
9.48e-06	2.8846
9.61e-06	2.8881
9.74e-06	2.8915
9.86e-06	2.8949
9.99e-06	2.8988
1.012e-05	2.9018
1.025e-05	2.905
1.038e-05	2.9084
1.051e-05	2.9119
1.063e-05	2.9153
1.076e-05	2.9181
1.089e-05	2.9213
1.102e-05	2.9249
1.115e-05	2.9286
1.128e-05	2.9311
1.14e-05	2.9341
1.153e-05	2.9375
1.166e-05	2.9403
1.179e-05	2.9437
1.192e-05	2.9464
1.205e-05	2.9496
1.217e-05	2.9526
1.23e-05	2.9554
1.243e-05	2.9583
1.256e-05	2.9611
1.269e-05	2.9643
1.282e-05	2.9664
1.294e-05	2.9696
1.307e-05	2.9723
1.32e-05	2.9753
1.333e-05	2.9778
1.346e-05	2.9805
1.359e-05	2.9831
1.371e-05	2.9863
1.384e-05	2.9888
1.397e-05	2.9918
1.41e-05	2.994
1.423e-05	2.9966
1.436e-05	2.9995
1.448e-05	3.0018
1.461e-05	3.0043
1.474e-05	3.0069
1.487e-05	3.0094
1.5e-05	3.0124
1.513e-05	3.0144
1.525e-05	3.0174
1.538e-05	3.0192
1.551e-05	3.0217
1.564e-05	3.0243
1.577e-05	3.0263
1.59e-05	3.0293
1.602e-05	3.0311
1.615e-05	3.0334
1.628e-05	3.0357
1.641e-05	3.038
1.654e-05	3.0403
1.667e-05	3.0426
1.679e-05	3.0446
1.692e-05	3.0469
1.705e-05	3.0499
1.718e-05	3.052
1.731e-05	3.054
1.744e-05	3.0558
1.756e-05	3.0581
1.769e-05	3.0604
1.782e-05	3.0627
1.795e-05	3.0648
1.808e-05	3.0668
1.821e-05	3.0687
1.833e-05	3.0707
1.846e-05	3.0728
1.859e-05	3.0748
1.872e-05	3.0778
1.885e-05	3.0787
1.898e-05	3.0808
1.91e-05	3.0826
1.923e-05	3.0847
1.936e-05	3.0867
1.949e-05	3.0888
1.962e-05	3.0906
1.975e-05	3.0927
1.987e-05	3.0945
2e-05	3.0964
2.013e-05	3.098
2.026e-05	3.1
2.039e-05	3.1019
2.052e-05	3.1039
2.064e-05	3.1055
2.077e-05	3.1073
2.09e-05	3.1094
2.103e-05	3.1112
2.116e-05	3.1128
2.129e-05	3.1144
2.141e-05	3.116
2.154e-05	3.1179
2.167e-05	3.1195
2.18e-05	3.1211
2.193e-05	3.1229
2.206e-05	3.1247
2.218e-05	3.1266
2.231e-05	3.1282
2.244e-05	3.1298
2.257e-05	3.1314
2.27e-05	3.1332
2.283e-05	3.1344
2.295e-05	3.1371
2.308e-05	3.1382
2.321e-05	3.1396
2.334e-05	3.1412
2.347e-05	3.1431
2.36e-05	3.1442
2.372e-05	3.1456
2.385e-05	3.1474
2.398e-05	3.149
2.411e-05	3.1506
2.424e-05	3.1524
2.437e-05	3.1538
2.449e-05	3.155
2.462e-05	3.1563
2.475e-05	3.1579
2.488e-05	3.1595
2.501e-05	3.1609
2.514e-05	3.1625
2.526e-05	3.1641
2.539e-05	3.1657
2.552e-05	3.1673
2.565e-05	3.1685
2.578e-05	3.1701
2.591e-05	3.1714
2.603e-05	3.1728
2.616e-05	3.1744
2.629e-05	3.1756
2.642e-05	3.1772
2.655e-05	3.1785
2.668e-05	3.1801
2.68e-05	3.1813
2.693e-05	3.1824
2.706e-05	3.184
2.719e-05	3.1854
2.732e-05	3.1868
2.745e-05	3.1881
2.757e-05	3.1893
2.77e-05	3.1904
2.783e-05	3.192
2.796e-05	3.1934
2.809e-05	3.1943
2.822e-05	3.1957
2.834e-05	3.1971
2.847e-05	3.1982
2.86e-05	3.1996
2.873e-05	3.201
2.886e-05	3.2026
2.899e-05	3.2033
2.911e-05	3.2044
2.924e-05	3.2058
2.937e-05	3.2071
2.95e-05	3.2083
2.963e-05	3.2097
2.976e-05	3.2108
2.988e-05	3.2122
3.001e-05	3.2133
3.014e-05	3.2145
3.027e-05	3.2158
3.04e-05	3.2168
3.053e-05	3.2179
3.065e-05	3.2193
3.078e-05	3.2204
3.091e-05	3.2213
3.104e-05	3.2229
3.117e-05	3.2238
3.13e-05	3.2252
3.142e-05	3.2264
3.155e-05	3.2273
3.168e-05	3.2289
3.181e-05	3.2296
3.194e-05	3.2307
3.207e-05	3.2323
3.219e-05	3.233
3.232e-05	3.2341
3.245e-05	3.2351
3.258e-05	3.2364
3.271e-05	3.2376
3.284e-05	3.2387
3.296e-05	3.2401
3.309e-05	3.2408
3.322e-05	3.2419
3.335e-05	3.2433
3.348e-05	3.244
3.361e-05	3.2454
3.373e-05	3.2461
3.386e-05	3.2474
3.399e-05	3.2481
3.412e-05	3.2493
3.425e-05	3.2506
3.438e-05	3.2515
3.45e-05	3.2529
3.463e-05	3.2534
3.476e-05	3.2547
3.489e-05	3.2554
3.502e-05	3.2568
3.515e-05	3.2575
3.527e-05	3.2586
3.54e-05	3.2593
3.553e-05	3.2605
3.566e-05	3.2616
3.579e-05	3.2628
3.592e-05	3.2637
3.604e-05	3.2644
3.617e-05	3.2655
3.63e-05	3.2664
3.643e-05	3.2678
3.656e-05	3.2683
3.669e-05	3.2694
3.681e-05	3.2703
3.694e-05	3.2717
3.707e-05	3.2721
3.72e-05	3.2735
3.733e-05	3.2742
3.746e-05	3.2753
3.758e-05	3.276
3.771e-05	3.2774
3.784e-05	3.2781
3.797e-05	3.2788
3.81e-05	3.2797
3.823e-05	3.2808
3.835e-05	3.2815
3.848e-05	3.2827
3.861e-05	3.2834
3.874e-05	3.2845
3.887e-05	3.2852
3.9e-05	3.2868
3.912e-05	3.2875
3.925e-05	3.2886
3.938e-05	3.2893
3.951e-05	3.2905
3.964e-05	3.2909
3.977e-05	3.2923
3.989e-05	3.293
4.002e-05	3.2937
4.015e-05	3.2946
4.028e-05	3.2955
4.041e-05	3.2962
4.054e-05	3.2971
4.066e-05	3.298
4.079e-05	3.2987
4.092e-05	3.3001
4.105e-05	3.3008
4.118e-05	3.3017
4.131e-05	3.3026
4.143e-05	3.3035
4.156e-05	3.3042
4.169e-05	3.3053
4.182e-05	3.3058
4.195e-05	3.3069
4.208e-05	3.3074
4.22e-05	3.3083
4.233e-05	3.309
4.246e-05	3.3099
4.259e-05	3.3108
4.272e-05	3.3115
4.285e-05	3.3127
4.297e-05	3.3133
4.31e-05	3.3143
4.323e-05	3.3149
4.336e-05	3.3165
4.349e-05	3.3165
4.362e-05	3.3172
4.374e-05	3.3184
4.387e-05	3.3188
4.4e-05	3.32
4.413e-05	3.3204
4.426e-05	3.3214
4.439e-05	3.322
4.451e-05	3.3227
4.464e-05	3.3236
4.477e-05	3.3246
4.49e-05	3.3257
4.503e-05	3.3262
4.516e-05	3.3268
4.528e-05	3.3278
4.541e-05	3.3285
4.554e-05	3.3294
4.567e-05	3.3301
4.58e-05	3.331
4.593e-05	3.3314
4.605e-05	3.3321
4.618e-05	3.333
4.631e-05	3.3337
4.644e-05	3.3346
4.657e-05	3.3353
4.67e-05	3.3358
4.682e-05	3.3371
4.695e-05	3.3376
4.708e-05	3.3385
4.721e-05	3.3392
4.734e-05	3.3401
4.747e-05	3.3408
4.759e-05	3.3413
4.772e-05	3.3424
4.785e-05	3.3426
4.798e-05	3.3436
4.811e-05	3.3445
4.824e-05	3.3449
4.836e-05	3.3456
4.849e-05	3.3463
4.862e-05	3.3472
4.875e-05	3.3481
4.888e-05	3.3486
4.901e-05	3.3495
4.913e-05	3.3504
4.926e-05	3.3509
4.939e-05	3.352
4.952e-05	3.3525
4.965e-05	3.3532
4.978e-05	3.3536
4.99e-05	3.3545
5.003e-05	3.3552
5.016e-05	3.3557
5.029e-05	3.3566
5.042e-05	3.3573
5.055e-05	3.3577
5.067e-05	3.3584
5.08e-05	3.3596
5.093e-05	3.3598
5.106e-05	3.3607
5.119e-05	3.3614
5.132e-05	3.3619
5.144e-05	3.3632
5.157e-05	3.3637
5.17e-05	3.3642
5.183e-05	3.3651
5.196e-05	3.3655
5.209e-05	3.3664
5.221e-05	3.3669
5.234e-05	3.3676
5.247e-05	3.3683
5.26e-05	3.369
5.273e-05	3.3696
5.286e-05	3.3703
5.298e-05	3.3708
5.311e-05	3.3717
5.324e-05	3.3724
5.337e-05	3.3729
5.35e-05	3.3733
5.363e-05	3.3742
5.375e-05	3.3747
5.388e-05	3.3763
5.401e-05	3.3765
5.414e-05	3.377
5.427e-05	3.3777
5.44e-05	3.3783
5.452e-05	3.3788
5.465e-05	3.3797
5.478e-05	3.3802
5.491e-05	3.3806
5.504e-05	3.3816
5.517e-05	3.382
5.529e-05	3.3827
5.542e-05	3.3832
5.555e-05	3.3836
5.568e-05	3.3845
5.581e-05	3.3852
5.594e-05	3.3857
5.606e-05	3.3864
5.619e-05	3.3875
5.632e-05	3.3877
5.645e-05	3.3884
5.658e-05	3.3893
5.671e-05	3.3896
5.683e-05	3.3905
5.696e-05	3.3912
5.709e-05	3.3916
5.722e-05	3.3919
5.735e-05	3.393
5.748e-05	3.3932
5.76e-05	3.3941
5.773e-05	3.3948
5.786e-05	3.3953
5.799e-05	3.396
5.812e-05	3.3967
5.825e-05	3.3969
5.837e-05	3.3976
5.85e-05	3.3983
5.863e-05	3.3987
5.876e-05	3.3994
5.889e-05	3.4005
5.902e-05	3.4008
5.914e-05	3.4015
5.927e-05	3.4024
5.94e-05	3.4026
5.953e-05	3.4031
5.966e-05	3.404
5.979e-05	3.4044
5.991e-05	3.406
6.004e-05	3.4058
6.017e-05	3.4065
6.03e-05	3.407
6.043e-05	3.4079
6.056e-05	3.4081
6.068e-05	3.4088
6.081e-05	3.4097
6.094e-05	3.4102
6.107e-05	3.4106
6.12e-05	3.4113
6.133e-05	3.412
6.145e-05	3.4127
6.158e-05	3.4131
6.171e-05	3.4138
6.184e-05	3.4143
6.197e-05	3.415
6.21e-05	3.4154
6.222e-05	3.4159
6.235e-05	3.4166
6.248e-05	3.4173
6.261e-05	3.4177
6.274e-05	3.4182
6.287e-05	3.4191
6.299e-05	3.4195
6.312e-05	3.4198
6.325e-05	3.4209
6.338e-05	3.4211
6.351e-05	3.4216
6.364e-05	3.4223
6.376e-05	3.423
6.389e-05	3.4232
6.402e-05	3.4239
6.415e-05	3.4246
6.428e-05	3.4253
6.441e-05	3.4257
6.453e-05	3.4266
6.466e-05	3.4269
6.479e-05	3.4273
6.492e-05	3.428
6.505e-05	3.4282
6.518e-05	3.4289
6.53e-05	3.4298
6.543e-05	3.4303
6.556e-05	3.4308
6.569e-05	3.4312
6.582e-05	3.4319
6.595e-05	3.4324
6.607e-05	3.4328
6.62e-05	3.4335
6.633e-05	3.434
6.646e-05	3.4344
6.659e-05	3.4358
6.672e-05	3.4358
6.684e-05	3.436
6.697e-05	3.4367
6.71e-05	3.4374
6.723e-05	3.4379
6.736e-05	3.4383
6.749e-05	3.4388
6.761e-05	3.4397
6.774e-05	3.4399
6.787e-05	3.4406
6.8e-05	3.4413
6.813e-05	3.4415
6.826e-05	3.442
6.838e-05	3.4427
6.851e-05	3.4431
6.864e-05	3.4438
6.877e-05	3.4443
6.89e-05	3.4452
6.903e-05	3.4454
6.915e-05	3.4459
6.928e-05	3.4463
6.941e-05	3.447
6.954e-05	3.4475
6.967e-05	3.4477
6.98e-05	3.4486
6.992e-05	3.4488
7.005e-05	3.4495
7.018e-05	3.4502
7.031e-05	3.4509
7.044e-05	3.4514
7.057e-05	3.4518
7.069e-05	3.4523
7.082e-05	3.4527
7.095e-05	3.4532
7.108e-05	3.4539
7.121e-05	3.4543
7.134e-05	3.455
7.146e-05	3.4555
7.159e-05	3.4562
7.172e-05	3.4564
7.185e-05	3.4569
7.198e-05	3.4575
7.211e-05	3.458
7.223e-05	3.4582
7.236e-05	3.4589
7.249e-05	3.4594
7.262e-05	3.4601
7.275e-05	3.4605
7.288e-05	3.461
7.3e-05	3.4617
7.313e-05	3.4619
7.326e-05	3.4626
7.339e-05	3.4633
7.352e-05	3.464
7.365e-05	3.4642
7.377e-05	3.4646
7.39e-05	3.4653
7.403e-05	3.4656
7.416e-05	3.4662
7.429e-05	3.4667
7.442e-05	3.4676
7.454e-05	3.4678
7.467e-05	3.4681
7.48e-05	3.469
7.493e-05	3.4694
7.506e-05	3.4697
7.519e-05	3.4704
7.531e-05	3.4708
7.544e-05	3.4713
7.557e-05	3.4717
7.57e-05	3.4722
7.583e-05	3.4726
7.596e-05	3.4729
7.608e-05	3.4736
7.621e-05	3.4743
7.634e-05	3.4749
7.647e-05	3.4754
7.66e-05	3.4759
7.673e-05	3.4763
7.685e-05	3.477
7.698e-05	3.4775
7.711e-05	3.4777
7.724e-05	3.4784
7.737e-05	3.4788
7.75e-05	3.4791
7.762e-05	3.4797
7.775e-05	3.4804
7.788e-05	3.4809
7.801e-05	3.4811
7.814e-05	3.4816
7.827e-05	3.4825
7.839e-05	3.4825
7.852e-05	3.4829
7.865e-05	3.4836
7.878e-05	3.4843
7.891e-05	3.4846
7.904e-05	3.485
7.916e-05	3.4855
7.929e-05	3.4862
7.942e-05	3.4866
7.955e-05	3.4868
7.968e-05	3.4873
7.981e-05	3.488
7.993e-05	3.4884
8.006e-05	3.4889
8.019e-05	3.4894
8.032e-05	3.49
8.045e-05	3.4905
8.058e-05	3.491
8.07e-05	3.4916
8.083e-05	3.4919
8.096e-05	3.4921
8.109e-05	3.4928
8.122e-05	3.4935
8.135e-05	3.4937
8.147e-05	3.4942
8.16e-05	3.4955
8.173e-05	3.4955
8.186e-05	3.4955
8.199e-05	3.496
8.212e-05	3.4965
8.224e-05	3.4971
8.237e-05	3.4974
8.25e-05	3.4978
8.263e-05	3.4983
8.276e-05	3.499
8.289e-05	3.4992
8.301e-05	3.4997
8.314e-05	3.5001
8.327e-05	3.5008
8.34e-05	3.5013
8.353e-05	3.5017
8.366e-05	3.5022
8.378e-05	3.5026
8.391e-05	3.5029
8.404e-05	3.5035
8.417e-05	3.504
8.43e-05	3.5047
8.443e-05	3.5049
8.455e-05	3.5054
8.468e-05	3.5058
8.481e-05	3.5065
8.494e-05	3.5068
8.507e-05	3.5072
8.52e-05	3.5077
8.532e-05	3.5081
8.545e-05	3.5088
8.558e-05	3.509
8.571e-05	3.5095
8.584e-05	3.5102
8.597e-05	3.5104
8.609e-05	3.5109
8.622e-05	3.5113
8.635e-05	3.512
8.648e-05	3.5122
8.661e-05	3.5127
8.674e-05	3.5136
8.686e-05	3.5136
8.699e-05	3.5143
8.712e-05	3.5148
8.725e-05	3.5152
8.738e-05	3.5154
8.751e-05	3.5161
8.763e-05	3.5164
8.776e-05	3.5168
8.789e-05	3.5173
8.802e-05	3.5175
8.815e-05	3.5184
8.828e-05	3.5187
8.84e-05	3.5191
8.853e-05	3.5198
8.866e-05	3.52
8.879e-05	3.5203
8.892e-05	3.5209
8.905e-05	3.5216
8.917e-05	3.5219
8.93e-05	3.5223
8.943e-05	3.5228
8.956e-05	3.5235
8.969e-05	3.5235
8.982e-05	3.5239
8.994e-05	3.5248
9.007e-05	3.5255
9.02e-05	3.526
9.033e-05	3.526
9.046e-05	3.5264
9.059e-05	3.5274
9.071e-05	3.5274
9.084e-05	3.5278
9.097e-05	3.5285
9.11e-05	3.5292
9.123e-05	3.5294
9.136e-05	3.5296
9.148e-05	3.5299
9.161e-05	3.5308
9.174e-05	3.531
9.187e-05	3.5315
9.2e-05	3.5317
9.213e-05	3.5324
9.225e-05	3.5324
9.238e-05	3.5331
9.251e-05	3.5333
9.264e-05	3.534
9.277e-05	3.5344
9.29e-05	3.5351
9.302e-05	3.5351
9.315e-05	3.5356
9.328e-05	3.5365
9.341e-05	3.5365
9.354e-05	3.537
9.367e-05	3.5372
9.379e-05	3.5381
9.392e-05	3.5386
9.405e-05	3.539
9.418e-05	3.5393
9.431e-05	3.5397
9.444e-05	3.5404
9.456e-05	3.5409
9.469e-05	3.5411
9.482e-05	3.5415
9.495e-05	3.542
9.508e-05	3.5422
9.521e-05	3.5427
9.533e-05	3.5431
9.546e-05	3.5438
9.559e-05	3.5441
9.572e-05	3.5445
9.585e-05	3.545
9.598e-05	3.5452
9.61e-05	3.5459
9.623e-05	3.5463
9.636e-05	3.5463
9.649e-05	3.5468
9.662e-05	3.5473
9.675e-05	3.5477
9.687e-05	3.5482
9.7e-05	3.5489
9.713e-05	3.5491
9.726e-05	3.5498
9.739e-05	3.55
9.752e-05	3.5502
9.764e-05	3.5512
9.777e-05	3.5516
9.79e-05	3.5518
9.803e-05	3.5523
9.816e-05	3.5528
9.829e-05	3.5532
9.841e-05	3.5534
9.854e-05	3.5539
9.867e-05	3.5546
9.88e-05	3.5553
9.893e-05	3.5553
9.906e-05	3.5555
9.918e-05	3.5557
9.931e-05	3.5564
9.944e-05	3.5571
9.957e-05	3.5571
9.97e-05	3.5576
9.983e-05	3.558
9.995e-05	3.5587
0.00010008	3.5589
0.00010021	3.5592
0.00010034	3.5596
0.00010047	3.5603
0.0001006	3.5608
0.00010072	3.5612
0.00010085	3.5612
0.00010098	3.5617
0.00010111	3.5621
0.00010124	3.5624
0.00010137	3.5631
0.00010149	3.5635
0.00010162	3.564
0.00010175	3.5647
0.00010188	3.5649
0.00010201	3.5651
0.00010214	3.5656
0.00010226	3.5665
0.00010239	3.5665
0.00010252	3.5669
0.00010265	3.5672
0.00010278	3.5679
0.00010291	3.5681
0.00010303	3.5686
0.00010316	3.5688
0.00010329	3.5695
0.00010342	3.5702
0.00010355	3.5702
0.00010368	3.5706
0.0001038	3.5708
0.00010393	3.5715
0.00010406	3.572
0.00010419	3.5722
0.00010432	3.5724
0.00010445	3.5729
0.00010457	3.5738
0.0001047	3.5738
0.00010483	3.5743
0.00010496	3.5745
0.00010509	3.5752
0.00010522	3.5759
0.00010534	3.5761
0.00010547	3.5763
0.0001056	3.5768
0.00010573	3.5772
0.00010586	3.5775
0.00010599	3.5779
0.00010611	3.5784
0.00010624	3.5789
0.00010637	3.5795
0.0001065	3.5798
0.00010663	3.58
0.00010676	3.5805
0.00010688	3.5811
0.00010701	3.5814
0.00010714	3.5818
0.00010727	3.5821
0.0001074	3.5827
0.00010753	3.583
0.00010765	3.5834
0.00010778	3.5837
0.00010791	3.5841
0.00010804	3.5843
0.00010817	3.5848
0.0001083	3.585
0.00010842	3.5859
0.00010855	3.5864
0.00010868	3.5869
0.00010881	3.5871
0.00010894	3.5873
0.00010907	3.588
0.00010919	3.5887
0.00010932	3.5889
0.00010945	3.5894
0.00010958	3.5896
0.00010971	3.5901
0.00010984	3.5905
0.00010996	3.591
0.00011009	3.5912
0.00011022	3.5914
0.00011035	3.5919
0.00011048	3.5921
0.00011061	3.5928
0.00011073	3.593
0.00011086	3.5935
0.00011099	3.594
0.00011112	3.5944
0.00011125	3.5949
0.00011138	3.5951
0.0001115	3.5956
0.00011163	3.5962
0.00011176	3.5962
0.00011189	3.5967
0.00011202	3.5972
0.00011215	3.5976
0.00011227	3.5981
0.0001124	3.5981
0.00011253	3.599
0.00011266	3.5992
0.00011279	3.5997
0.00011292	3.5999
0.00011304	3.6004
0.00011317	3.6008
0.0001133	3.6013
0.00011343	3.6017
0.00011356	3.602
0.00011369	3.6022
0.00011381	3.6027
0.00011394	3.6036
0.00011407	3.6038
0.0001142	3.6038
0.00011433	3.6043
0.00011446	3.6047
0.00011458	3.6054
0.00011471	3.6056
0.00011484	3.6059
0.00011497	3.6063
0.0001151	3.6065
0.00011523	3.607
0.00011535	3.6072
0.00011548	3.6079
0.00011561	3.6081
0.00011574	3.6086
0.00011587	3.6093
0.000116	3.6093
0.00011612	3.6098
0.00011625	3.6102
0.00011638	3.6107
0.00011651	3.6111
0.00011664	3.6114
0.00011677	3.6116
0.00011689	3.6123
0.00011702	3.6125
0.00011715	3.613
0.00011728	3.6134
0.00011741	3.6146
0.00011754	3.615
0.00011766	3.615
0.00011779	3.6148
0.00011792	3.6155
0.00011805	3.6159
0.00011818	3.6162
0.00011831	3.6166
0.00011843	3.6168
0.00011856	3.6173
0.00011869	3.6178
0.00011882	3.6184
0.00011895	3.6187
0.00011908	3.6189
0.0001192	3.6194
0.00011933	3.6196
0.00011946	3.6201
0.00011959	3.6205
0.00011972	3.6207
0.00011985	3.6212
0.00011997	3.6214
0.0001201	3.6221
0.00012023	3.6221
0.00012036	3.6228
0.00012049	3.6228
0.00012062	3.6235
0.00012074	3.6242
0.00012087	3.6242
0.000121	3.6246
0.00012113	3.6249
0.00012126	3.6253
0.00012139	3.6262
0.00012151	3.6265
0.00012164	3.6269
0.00012177	3.6269
0.0001219	3.6274
0.00012203	3.6281
0.00012216	3.6283
0.00012228	3.6285
0.00012241	3.6292
0.00012254	3.6294
0.00012267	3.6299
0.0001228	3.6301
0.00012293	3.6306
0.00012305	3.6308
0.00012318	3.6315
0.00012331	3.6317
0.00012344	3.632
0.00012357	3.6324
0.0001237	3.6329
0.00012382	3.6336
0.00012395	3.6336
0.00012408	3.6338
0.00012421	3.6342
0.00012434	3.6347
0.00012447	3.6354
0.00012459	3.6356
0.00012472	3.6358
0.00012485	3.6363
0.00012498	3.6368
0.00012511	3.637
0.00012524	3.637
0.00012536	3.6377
0.00012549	3.6381
0.00012562	3.6388
0.00012575	3.6393
0.00012588	3.6395
0.00012601	3.6397
0.00012613	3.6402
0.00012626	3.6409
0.00012639	3.6411
0.00012652	3.6413
0.00012665	3.6416
0.00012678	3.642
0.0001269	3.6425
0.00012703	3.6429
0.00012716	3.6434
0.00012729	3.6443
0.00012742	3.6448
0.00012755	3.6448
0.00012767	3.6452
0.0001278	3.6455
0.00012793	3.6459
0.00012806	3.6464
0.00012819	3.6468
0.00012832	3.6471
0.00012844	3.6471
0.00012857	3.6477
0.0001287	3.6484
0.00012883	3.6487
0.00012896	3.6489
0.00012909	3.6491
0.00012921	3.6498
0.00012934	3.6503
0.00012947	3.6505
0.0001296	3.6507
0.00012973	3.6512
0.00012986	3.6519
0.00012998	3.6519
0.00013011	3.6523
0.00013024	3.6528
0.00013037	3.6532
0.0001305	3.6535
0.00013063	3.6542
0.00013075	3.6544
0.00013088	3.6546
0.00013101	3.6548
0.00013114	3.6555
0.00013127	3.656
0.0001314	3.6564
0.00013152	3.6564
0.00013165	3.6569
0.00013178	3.6571
0.00013191	3.6576
0.00013204	3.658
0.00013217	3.6583
0.00013229	3.6585
0.00013242	3.6592
0.00013255	3.6596
0.00013268	3.6599
0.00013281	3.6601
0.00013294	3.6606
0.00013306	3.6612
0.00013319	3.6615
0.00013332	3.6617
0.00013345	3.6619
0.00013358	3.6626
0.00013371	3.6629
0.00013383	3.6633
0.00013396	3.6638
0.00013409	3.664
0.00013422	3.6647
0.00013435	3.6649
0.00013448	3.6654
0.0001346	3.6656
0.00013473	3.6658
0.00013486	3.6665
0.00013499	3.6665
0.00013512	3.667
0.00013525	3.6674
0.00013537	3.6677
0.0001355	3.6681
0.00013563	3.6686
0.00013576	3.669
0.00013589	3.6693
0.00013602	3.6695
0.00013614	3.6702
0.00013627	3.6706
0.0001364	3.6709
0.00013653	3.6711
0.00013666	3.6715
0.00013679	3.6715
0.00013691	3.6722
0.00013704	3.6727
0.00013717	3.6729
0.0001373	3.6734
0.00013743	3.6743
0.00013756	3.6745
0.00013768	3.6745
0.00013781	3.6745
0.00013794	3.675
0.00013807	3.6754
0.0001382	3.6761
0.00013833	3.6766
0.00013845	3.6768
0.00013858	3.677
0.00013871	3.6775
0.00013884	3.6777
0.00013897	3.6784
0.0001391	3.6786
0.00013922	3.6789
0.00013935	3.6791
0.00013948	3.6796
0.00013961	3.6802
0.00013974	3.6805
0.00013987	3.6807
0.00013999	3.6812
0.00014012	3.6816
0.00014025	3.6818
0.00014038	3.6823
0.00014051	3.6825
0.00014064	3.683
0.00014076	3.6832
0.00014089	3.6837
0.00014102	3.6841
0.00014115	3.6844
0.00014128	3.6846
0.00014141	3.6853
0.00014153	3.6857
0.00014166	3.6857
0.00014179	3.6862
0.00014192	3.6867
0.00014205	3.6869
0.00014218	3.6876
0.0001423	3.6878
0.00014243	3.688
0.00014256	3.6885
0.00014269	3.6892
0.00014282	3.6896
0.00014295	3.6899
0.00014307	3.6901
0.0001432	3.6905
0.00014333	3.691
0.00014346	3.6915
0.00014359	3.6917
0.00014372	3.6921
0.00014384	3.6921
0.00014397	3.6933
0.0001441	3.6933
0.00014423	3.6935
0.00014436	3.6938
0.00014449	3.6942
0.00014461	3.6949
0.00014474	3.6951
0.00014487	3.6954
0.000145	3.6956
0.00014513	3.696
0.00014526	3.6965
0.00014538	3.6967
0.00014551	3.6974
0.00014564	3.6974
0.00014577	3.6979
0.0001459	3.6981
0.00014603	3.6988
0.00014615	3.699
0.00014628	3.6995
0.00014641	3.6997
0.00014654	3.7004
0.00014667	3.7006
0.0001468	3.7008
0.00014692	3.7013
0.00014705	3.7018
0.00014718	3.7024
0.00014731	3.7027
0.00014744	3.7029
0.00014757	3.7031
0.00014769	3.7036
0.00014782	3.7038
0.00014795	3.7043
0.00014808	3.7047
0.00014821	3.7052
0.00014833	3.7057
0.00014846	3.7061
0.00014859	3.7063
0.00014872	3.7066
0.00014885	3.7073
0.00014898	3.7077
0.0001491	3.7082
0.00014923	3.7082
0.00014936	3.7084
0.00014949	3.7089
0.00014962	3.7093
0.00014975	3.71
0.00014987	3.71
0.00015	3.7105
0.00015013	3.7109
0.00015026	3.7111
0.00015039	3.7114
0.00015052	3.7116
0.00015064	3.7123
0.00015077	3.7125
0.0001509	3.7132
0.00015103	3.7134
0.00015116	3.7137
0.00015129	3.7141
0.00015141	3.7146
0.00015154	3.7153
0.00015167	3.7157
0.0001518	3.7157
0.00015193	3.716
0.00015206	3.7166
0.00015218	3.7169
0.00015231	3.7176
0.00015244	3.7176
0.00015257	3.7178
0.0001527	3.7182
0.00015283	3.7187
0.00015295	3.7194
0.00015308	3.7196
0.00015321	3.7198
0.00015334	3.7201
0.00015347	3.7205
0.0001536	3.7212
0.00015372	3.7214
0.00015385	3.7217
0.00015398	3.7221
0.00015411	3.7226
0.00015424	3.723
0.00015437	3.723
0.00015449	3.7235
0.00015462	3.7237
0.00015475	3.7242
0.00015488	3.7249
0.00015501	3.7249
0.00015514	3.7253
0.00015526	3.7256
0.00015539	3.726
0.00015552	3.7267
0.00015565	3.7267
0.00015578	3.7276
0.00015591	3.7279
0.00015603	3.7281
0.00015616	3.7288
0.00015629	3.7288
0.00015642	3.7292
0.00015655	3.7295
0.00015668	3.7301
0.0001568	3.7306
0.00015693	3.7306
0.00015706	3.7313
0.00015719	3.7313
0.00015732	3.732
0.00015745	3.7322
0.00015757	3.7324
0.0001577	3.7329
0.00015783	3.7343
0.00015796	3.734
0.00015809	3.734
0.00015822	3.7343
0.00015834	3.7347
0.00015847	3.735
0.0001586	3.7356
0.00015873	3.7359
0.00015886	3.7363
0.00015899	3.7366
0.00015911	3.7368
0.00015924	3.7375
0.00015937	3.7377
0.0001595	3.7382
0.00015963	3.7384
0.00015976	3.7386
0.00015988	3.7393
0.00016001	3.74
0.00016014	3.74
0.00016027	3.7404
0.0001604	3.7409
0.00016053	3.7411
0.00016065	3.7414
0.00016078	3.7416
0.00016091	3.7425
0.00016104	3.7425
0.00016117	3.7432
0.0001613	3.7436
0.00016142	3.7436
0.00016155	3.7439
0.00016168	3.7446
0.00016181	3.7448
0.00016194	3.7455
0.00016207	3.7457
0.00016219	3.7459
0.00016232	3.7462
0.00016245	3.7466
0.00016258	3.7473
0.00016271	3.7473
0.00016284	3.7478
0.00016296	3.7478
0.00016309	3.7487
0.00016322	3.7491
0.00016335	3.7494
0.00016348	3.7496
0.00016361	3.7498
0.00016373	3.7503
0.00016386	3.751
0.00016399	3.7512
0.00016412	3.7517
0.00016425	3.7519
0.00016438	3.7523
0.0001645	3.753
0.00016463	3.7533
0.00016476	3.7535
0.00016489	3.7539
0.00016502	3.7544
0.00016515	3.7546
0.00016527	3.7549
0.0001654	3.7553
0.00016553	3.7556
0.00016566	3.756
0.00016579	3.7565
0.00016592	3.7565
0.00016604	3.7572
0.00016617	3.7574
0.0001663	3.7581
0.00016643	3.7583
0.00016656	3.7588
0.00016669	3.759
0.00016681	3.7592
0.00016694	3.7597
0.00016707	3.7604
0.0001672	3.7604
0.00016733	3.7608
0.00016746	3.7613
0.00016758	3.7615
0.00016771	3.7622
0.00016784	3.7622
0.00016797	3.7626
0.0001681	3.7629
0.00016823	3.7633
0.00016835	3.7642
0.00016848	3.7647
0.00016861	3.7652
0.00016874	3.7654
0.00016887	3.7656
0.000169	3.7661
0.00016912	3.7665
0.00016925	3.7665
0.00016938	3.767
0.00016951	3.7677
0.00016964	3.7679
0.00016977	3.7681
0.00016989	3.7686
0.00017002	3.7691
0.00017015	3.7695
0.00017028	3.7697
0.00017041	3.7702
0.00017054	3.7702
0.00017066	3.7709
0.00017079	3.7711
0.00017092	3.7713
0.00017105	3.7718
0.00017118	3.772
0.00017131	3.7725
0.00017143	3.7732
0.00017156	3.7734
0.00017169	3.7736
0.00017182	3.7739
0.00017195	3.7743
0.00017208	3.775
0.0001722	3.7752
0.00017233	3.7757
0.00017246	3.7757
0.00017259	3.7762
0.00017272	3.7766
0.00017285	3.7773
0.00017297	3.7775
0.0001731	3.778
0.00017323	3.778
0.00017336	3.7789
0.00017349	3.7791
0.00017362	3.7794
0.00017374	3.7796
0.00017387	3.78
0.000174	3.7807
0.00017413	3.781
0.00017426	3.7812
0.00017439	3.7814
0.00017451	3.7819
0.00017464	3.7823
0.00017477	3.7828
0.0001749	3.783
0.00017503	3.7832
0.00017516	3.7835
0.00017528	3.7839
0.00017541	3.7846
0.00017554	3.7848
0.00017567	3.7851
0.0001758	3.7855
0.00017593	3.786
0.00017605	3.786
0.00017618	3.7864
0.00017631	3.7869
0.00017644	3.7871
0.00017657	3.7876
0.0001767	3.7881
0.00017682	3.7885
0.00017695	3.7887
0.00017708	3.7894
0.00017721	3.7897
0.00017734	3.7903
0.00017747	3.7903
0.00017759	3.7906
0.00017772	3.791
0.00017785	3.7915
0.00017798	3.7922
0.00017811	3.7922
0.00017824	3.7926
0.00017836	3.7933
0.00017849	3.794
0.00017862	3.794
0.00017875	3.794
0.00017888	3.7942
0.00017901	3.7947
0.00017913	3.7951
0.00017926	3.7958
0.00017939	3.7961
0.00017952	3.7963
0.00017965	3.7965
0.00017978	3.797
0.0001799	3.7974
0.00018003	3.7974
0.00018016	3.7981
0.00018029	3.7984
0.00018042	3.7986
0.00018055	3.799
0.00018067	3.7995
0.0001808	3.7997
0.00018093	3.8002
0.00018106	3.8004
0.00018119	3.8009
0.00018132	3.8013
0.00018144	3.8018
0.00018157	3.802
0.0001817	3.8027
0.00018183	3.8032
0.00018196	3.8034
0.00018209	3.8038
0.00018221	3.8041
0.00018234	3.8043
0.00018247	3.8048
0.0001826	3.8052
0.00018273	3.8054
0.00018286	3.8059
0.00018298	3.8064
0.00018311	3.8068
0.00018324	3.807
0.00018337	3.8073
0.0001835	3.8075
0.00018363	3.8082
0.00018375	3.8087
0.00018388	3.8091
0.00018401	3.8091
0.00018414	3.8096
0.00018427	3.81
0.0001844	3.8107
0.00018452	3.8107
0.00018465	3.8109
0.00018478	3.8114
0.00018491	3.8119
0.00018504	3.8123
0.00018517	3.8125
0.00018529	3.813
0.00018542	3.813
0.00018555	3.8137
0.00018568	3.8146
0.00018581	3.8146
0.00018594	3.8151
0.00018606	3.8151
0.00018619	3.8157
0.00018632	3.816
0.00018645	3.8162
0.00018658	3.8167
0.00018671	3.8171
0.00018683	3.8176
0.00018696	3.8183
0.00018709	3.8183
0.00018722	3.8187
0.00018735	3.819
0.00018748	3.8196
0.0001876	3.8201
0.00018773	3.8201
0.00018786	3.8203
0.00018799	3.8208
0.00018812	3.8212
0.00018825	3.8219
0.00018837	3.8219
0.0001885	3.8222
0.00018863	3.8226
0.00018876	3.8231
0.00018889	3.8233
0.00018902	3.8238
0.00018914	3.8244
0.00018927	3.8244
0.0001894	3.8254
0.00018953	3.8256
0.00018966	3.8258
0.00018979	3.826
0.00018991	3.8263
0.00019004	3.827
0.00019017	3.8276
0.0001903	3.8279
0.00019043	3.8281
0.00019056	3.8283
0.00019068	3.8288
0.00019081	3.8295
0.00019094	3.8297
0.00019107	3.8299
0.0001912	3.8304
0.00019133	3.8304
0.00019145	3.8311
0.00019158	3.8318
0.00019171	3.8318
0.00019184	3.8325
0.00019197	3.8327
0.0001921	3.8331
0.00019222	3.8334
0.00019235	3.8336
0.00019248	3.8341
0.00019261	3.8347
0.00019274	3.8347
0.00019287	3.8352
0.00019299	3.8357
0.00019312	3.8359
0.00019325	3.8363
0.00019338	3.8368
0.00019351	3.8373
0.00019364	3.8373
0.00019376	3.8377
0.00019389	3.8384
0.00019402	3.8386
0.00019415	3.8391
0.00019428	3.8391
0.00019441	3.8398
0.00019453	3.8405
0.00019466	3.8407
0.00019479	3.8412
0.00019492	3.8414
0.00019505	3.8416
0.00019518	3.8423
0.0001953	3.8428
0.00019543	3.843
0.00019556	3.8432
0.00019569	3.8434
0.00019582	3.8441
0.00019595	3.8444
0.00019607	3.8446
0.0001962	3.845
0.00019633	3.8455
0.00019646	3.8457
0.00019659	3.846
0.00019672	3.8466
0.00019684	3.8469
0.00019697	3.8473
0.0001971	3.8478
0.00019723	3.848
0.00019736	3.8485
0.00019749	3.8487
0.00019761	3.8492
0.00019774	3.8499
0.00019787	3.8501
0.000198	3.8503
0.00019813	3.8505
0.00019826	3.851
0.00019838	3.8517
0.00019851	3.8521
0.00019864	3.8524
0.00019877	3.8535
0.0001989	3.8537
0.00019903	3.8537
0.00019915	3.854
0.00019928	3.8542
0.00019941	3.8547
0.00019954	3.8549
0.00019967	3.8556
0.0001998	3.8558
0.00019992	3.856
0.00020005	3.8565
0.00020018	3.8572
0.00020031	3.8572
0.00020044	3.8576
0.00020057	3.8579
0.00020069	3.8583
0.00020082	3.8588
0.00020095	3.8592
0.00020108	3.8595
0.00020121	3.8597
0.00020134	3.8604
0.00020146	3.8606
0.00020159	3.8608
0.00020172	3.8613
0.00020185	3.8615
0.00020198	3.862
0.00020211	3.8627
0.00020223	3.8629
0.00020236	3.8634
0.00020249	3.8634
0.00020262	3.8643
0.00020275	3.865
0.00020288	3.865
0.000203	3.8652
0.00020313	3.8656
0.00020326	3.8661
0.00020339	3.8668
0.00020352	3.8668
0.00020365	3.8672
0.00020377	3.8675
0.0002039	3.8682
0.00020403	3.8686
0.00020416	3.8688
0.00020429	3.8691
0.00020442	3.8693
0.00020454	3.8698
0.00020467	3.8705
0.0002048	3.8705
0.00020493	3.8711
0.00020506	3.8714
0.00020519	3.8721
0.00020531	3.8723
0.00020544	3.8725
0.00020557	3.8727
0.0002057	3.8734
0.00020583	3.8739
0.00020596	3.8741
0.00020608	3.8743
0.00020621	3.8746
0.00020634	3.875
0.00020647	3.8755
0.0002066	3.8757
0.00020673	3.8764
0.00020685	3.8766
0.00020698	3.8771
0.00020711	3.8778
0.00020724	3.878
0.00020737	3.8782
0.0002075	3.8785
0.00020762	3.8789
0.00020775	3.8796
0.00020788	3.8798
0.00020801	3.8801
0.00020814	3.8803
0.00020827	3.881
0.00020839	3.8814
0.00020852	3.8817
0.00020865	3.8819
0.00020878	3.883
0.00020891	3.8833
0.00020904	3.8835
0.00020916	3.884
0.00020929	3.8844
0.00020942	3.8846
0.00020955	3.8853
0.00020968	3.8853
0.00020981	3.8858
0.00020993	3.886
0.00021006	3.8867
0.00021019	3.8872
0.00021032	3.8872
0.00021045	3.8876
0.00021058	3.8881
0.0002107	3.8888
0.00021083	3.889
0.00021096	3.889
0.00021109	3.8897
0.00021122	3.8899
0.00021135	3.8904
0.00021147	3.8908
0.0002116	3.8913
0.00021173	3.8915
0.00021186	3.8922
0.00021199	3.8927
0.00021212	3.8929
0.00021224	3.8933
0.00021237	3.8936
0.0002125	3.894
0.00021263	3.8947
0.00021276	3.8947
0.00021289	3.8952
0.00021301	3.8954
0.00021314	3.8959
0.00021327	3.8965
0.0002134	3.8965
0.00021353	3.897
0.00021366	3.8975
0.00021378	3.8977
0.00021391	3.8984
0.00021404	3.8986
0.00021417	3.8988
0.0002143	3.8991
0.00021443	3.8997
0.00021455	3.9002
0.00021468	3.9004
0.00021481	3.9009
0.00021494	3.9011
0.00021507	3.902
0.0002152	3.9023
0.00021532	3.9025
0.00021545	3.903
0.00021558	3.9034
0.00021571	3.9041
0.00021584	3.9041
0.00021597	3.9046
0.00021609	3.9046
0.00021622	3.9052
0.00021635	3.9055
0.00021648	3.9062
0.00021661	3.9064
0.00021674	3.9066
0.00021686	3.9073
0.00021699	3.9078
0.00021712	3.908
0.00021725	3.9082
0.00021738	3.9087
0.00021751	3.9094
0.00021763	3.9096
0.00021776	3.9098
0.00021789	3.9103
0.00021802	3.9105
0.00021815	3.9114
0.00021828	3.9114
0.0002184	3.9119
0.00021853	3.9128
0.00021866	3.9133
0.00021879	3.9133
0.00021892	3.9133
0.00021905	3.9137
0.00021917	3.9139
0.0002193	3.9149
0.00021943	3.9153
0.00021956	3.9155
0.00021969	3.9158
0.00021982	3.916
0.00021994	3.9169
0.00022007	3.9171
0.0002202	3.9176
0.00022033	3.9178
0.00022046	3.9183
0.00022059	3.919
0.00022071	3.919
0.00022084	3.9194
0.00022097	3.9197
0.0002211	3.9201
0.00022123	3.9206
0.00022136	3.921
0.00022148	3.9213
0.00022161	3.9217
0.00022174	3.9224
0.00022187	3.9226
0.000222	3.9229
0.00022213	3.9233
0.00022225	3.9238
0.00022238	3.9245
0.00022251	3.9245
0.00022264	3.9249
0.00022277	3.9254
0.0002229	3.9258
0.00022302	3.9263
0.00022315	3.9265
0.00022328	3.9268
0.00022341	3.9272
0.00022354	3.9281
0.00022367	3.9284
0.00022379	3.9286
0.00022392	3.929
0.00022405	3.9295
0.00022418	3.9302
0.00022431	3.9304
0.00022444	3.9306
0.00022456	3.9313
0.00022469	3.9318
0.00022482	3.932
0.00022495	3.9323
0.00022508	3.9327
0.00022521	3.9332
0.00022533	3.9336
0.00022546	3.9339
0.00022559	3.9341
0.00022572	3.9348
0.00022585	3.9352
0.00022598	3.9355
0.0002261	3.9357
0.00022623	3.9364
0.00022636	3.9368
0.00022649	3.9373
0.00022662	3.9375
0.00022675	3.9377
0.00022687	3.9382
0.000227	3.9387
0.00022713	3.9393
0.00022726	3.9396
0.00022739	3.94
0.00022752	3.9405
0.00022764	3.9412
0.00022777	3.9414
0.0002279	3.9416
0.00022803	3.9421
0.00022816	3.9425
0.00022829	3.9428
0.00022841	3.9435
0.00022854	3.9439
0.00022867	3.9442
0.0002288	3.9448
0.00022893	3.9453
0.00022906	3.9453
0.00022918	3.946
0.00022931	3.9464
0.00022944	3.9469
0.00022957	3.9471
0.0002297	3.9476
0.00022983	3.9478
0.00022995	3.9483
0.00023008	3.9487
0.00023021	3.9492
0.00023034	3.9494
0.00023047	3.9501
0.0002306	3.9503
0.00023072	3.9506
0.00023085	3.951
0.00023098	3.9517
0.00023111	3.9522
0.00023124	3.9524
0.00023137	3.9531
0.00023149	3.9533
0.00023162	3.9538
0.00023175	3.9545
0.00023188	3.9547
0.00023201	3.9551
0.00023214	3.9556
0.00023226	3.9558
0.00023239	3.9563
0.00023252	3.9565
0.00023265	3.957
0.00023278	3.9572
0.00023291	3.9581
0.00023303	3.9583
0.00023316	3.9586
0.00023329	3.9593
0.00023342	3.9597
0.00023355	3.9602
0.00023368	3.9602
0.0002338	3.9606
0.00023393	3.9611
0.00023406	3.9618
0.00023419	3.962
0.00023432	3.9622
0.00023445	3.9627
0.00023457	3.9631
0.0002347	3.9638
0.00023483	3.9641
0.00023496	3.9645
0.00023509	3.9648
0.00023522	3.9652
0.00023534	3.9657
0.00023547	3.9661
0.0002356	3.9666
0.00023573	3.967
0.00023586	3.9675
0.00023599	3.968
0.00023611	3.9682
0.00023624	3.9686
0.00023637	3.9693
0.0002365	3.9693
0.00023663	3.9698
0.00023676	3.9702
0.00023688	3.9707
0.00023701	3.9712
0.00023714	3.9716
0.00023727	3.9723
0.0002374	3.973
0.00023753	3.973
0.00023765	3.973
0.00023778	3.9737
0.00023791	3.9739
0.00023804	3.9744
0.00023817	3.9748
0.0002383	3.9751
0.00023842	3.9755
0.00023855	3.976
0.00023868	3.9767
0.00023881	3.9767
0.00023894	3.9771
0.00023907	3.9776
0.00023919	3.9785
0.00023932	3.9789
0.00023945	3.9789
0.00023958	3.9794
0.00023971	3.9799
0.00023984	3.9803
0.00023996	3.9803
0.00024009	3.9812
0.00024022	3.9817
0.00024035	3.9819
0.00024048	3.9826
0.00024061	3.9828
0.00024073	3.9831
0.00024086	3.9837
0.00024099	3.9842
0.00024112	3.9844
0.00024125	3.9847
0.00024138	3.9851
0.0002415	3.9856
0.00024163	3.986
0.00024176	3.9863
0.00024189	3.9865
0.00024202	3.9874
0.00024215	3.9879
0.00024227	3.9881
0.0002424	3.9883
0.00024253	3.989
0.00024266	3.9897
0.00024279	3.9897
0.00024292	3.9902
0.00024304	3.9906
0.00024317	3.9913
0.0002433	3.9918
0.00024343	3.9918
0.00024356	3.9922
0.00024369	3.9927
0.00024381	3.9936
0.00024394	3.9936
0.00024407	3.994
0.0002442	3.9945
0.00024433	3.9947
0.00024446	3.9952
0.00024458	3.9954
0.00024471	3.9959
0.00024484	3.9966
0.00024497	3.9968
0.0002451	3.9975
0.00024523	3.9977
0.00024535	3.9979
0.00024548	3.9986
0.00024561	3.9991
0.00024574	3.9993
0.00024587	3.9998
0.000246	4.0002
0.00024612	4.0007
0.00024625	4.0011
0.00024638	4.0014
0.00024651	4.0018
0.00024664	4.0025
0.00024677	4.0032
0.00024689	4.0034
0.00024702	4.0039
0.00024715	4.0041
0.00024728	4.0048
0.00024741	4.0053
0.00024754	4.0055
0.00024766	4.006
0.00024779	4.0066
0.00024792	4.0066
0.00024805	4.0071
0.00024818	4.0076
0.00024831	4.008
0.00024843	4.0085
0.00024856	4.0087
0.00024869	4.0092
0.00024882	4.0096
0.00024895	4.0098
0.00024908	4.0105
0.0002492	4.0108
0.00024933	4.0112
0.00024946	4.0117
0.00024959	4.0121
0.00024972	4.0126
0.00024985	4.0126
0.00024997	4.0133
0.0002501	4.014
0.00025023	4.0142
0.00025036	4.0144
0.00025049	4.0149
0.00025062	4.0153
0.00025074	4.016
0.00025087	4.0165
0.000251	4.0167
0.00025113	4.0172
0.00025126	4.0179
0.00025139	4.0181
0.00025151	4.0183
0.00025164	4.0185
0.00025177	4.0195
0.0002519	4.0197
0.00025203	4.0201
0.00025216	4.0204
0.00025228	4.0208
0.00025241	4.0215
0.00025254	4.0217
0.00025267	4.022
[truncated: 6,679 more rows]

## Sheet: Fig4a_LMTF
V	Ah	Ah
2.69107	0		3.28mg
2.78752	2.93891e-07
2.83095	5.87769e-07
2.86365	8.81645e-07
2.88854	1.17553e-06
2.90854	1.46941e-06
2.92513	1.7633e-06
2.93977	2.05717e-06
2.95279	2.35106e-06
2.9645	2.64494e-06
2.97523	2.93883e-06
2.98532	3.23272e-06
2.99475	3.52661e-06
3.0037	3.82049e-06
3.01199	4.11437e-06
3.01996	4.40825e-06
3.02761	4.70212e-06
3.03477	4.99576e-06
3.04192	5.28987e-06
3.04875	5.58375e-06
3.05526	5.87785e-06
3.06144	6.17173e-06
3.06762	6.46561e-06
3.07348	6.75949e-06
3.07933	7.05338e-06
3.08487	7.34726e-06
3.09007	7.64114e-06
3.09544	7.93501e-06
3.10064	8.2289e-06
3.10552	8.52278e-06
3.11024	8.81666e-06
3.11496	9.11053e-06
3.11951	9.40441e-06
3.1239	9.6983e-06
3.12846	9.99218e-06
3.13252	1.02861e-05
3.13675	1.05799e-05
3.14082	1.08738e-05
3.14489	1.11677e-05
3.14879	1.14616e-05
3.15253	1.17555e-05
3.15627	1.20494e-05
3.16001	1.2343e-05
3.16359	1.26371e-05
3.16717	1.2931e-05
3.17059	1.32249e-05
3.174	1.35188e-05
3.17742	1.38126e-05
3.18051	1.41065e-05
3.18392	1.44004e-05
3.18702	1.46943e-05
3.18994	1.49881e-05
3.19303	1.5282e-05
3.19596	1.55759e-05
3.19889	1.58698e-05
3.20182	1.61637e-05
3.20458	1.64575e-05
3.20735	1.67514e-05
3.21011	1.70453e-05
3.21272	1.73392e-05
3.21516	1.7633e-05
3.21792	1.79269e-05
3.22052	1.82208e-05
3.22329	1.85147e-05
3.22573	1.88086e-05
3.22833	1.91024e-05
3.23077	1.93963e-05
3.23321	1.96902e-05
3.23549	1.99841e-05
3.23809	2.02779e-05
3.2402	2.05718e-05
3.24264	2.08657e-05
3.24492	2.11596e-05
3.2472	2.14535e-05
3.24915	2.17474e-05
3.25143	2.20412e-05
3.25354	2.23351e-05
3.25566	2.2629e-05
3.25793	2.29229e-05
3.26005	2.32168e-05
3.26216	2.35106e-05
3.26428	2.38045e-05
3.26623	2.40984e-05
3.26851	2.43923e-05
3.27046	2.46862e-05
3.27257	2.498e-05
3.27453	2.52739e-05
3.27648	2.55678e-05
3.27843	2.58617e-05
3.28038	2.61556e-05
3.28217	2.64494e-05
3.28412	2.67433e-05
3.28607	2.70372e-05
3.2877	2.73311e-05
3.28949	2.7625e-05
3.29128	2.79189e-05
3.29323	2.82128e-05
3.29486	2.85066e-05
3.29665	2.88005e-05
3.29844	2.90944e-05
3.30006	2.93883e-05
3.30185	2.96822e-05
3.30348	2.99761e-05
3.30511	3.02699e-05
3.30673	3.05638e-05
3.30852	3.08577e-05
3.30999	3.11516e-05
3.31161	3.14455e-05
3.31308	3.17394e-05
3.3147	3.20333e-05
3.31633	3.23271e-05
3.31779	3.2621e-05
3.31942	3.29149e-05
3.32088	3.32088e-05
3.32251	3.35027e-05
3.32414	3.37966e-05
3.3256	3.40905e-05
3.32706	3.43844e-05
3.32853	3.46783e-05
3.33015	3.49722e-05
3.33129	3.52661e-05
3.33292	3.556e-05
3.33455	3.58538e-05
3.33585	3.61477e-05
3.33731	3.64416e-05
3.33861	3.67354e-05
3.34024	3.70293e-05
3.34154	3.73232e-05
3.343	3.76171e-05
3.34447	3.79109e-05
3.34593	3.82048e-05
3.34723	3.84987e-05
3.3487	3.87926e-05
3.35	3.90864e-05
3.3513	3.93803e-05
3.35276	3.96742e-05
3.35423	3.99681e-05
3.35553	4.02619e-05
3.35699	4.05558e-05
3.35829	4.08497e-05
3.3596	4.11435e-05
3.3609	4.14374e-05
3.3622	4.17313e-05
3.36334	4.20252e-05
3.3648	4.23191e-05
3.3661	4.26129e-05
3.3674	4.29068e-05
3.36854	4.32007e-05
3.36984	4.34946e-05
3.37098	4.37885e-05
3.37228	4.40823e-05
3.37358	4.43762e-05
3.37489	4.46701e-05
3.37619	4.4964e-05
3.37733	4.52578e-05
3.37846	4.55517e-05
3.37977	4.58456e-05
3.3809	4.61395e-05
3.38221	4.64333e-05
3.38318	4.67272e-05
3.38465	4.70211e-05
3.38595	4.7315e-05
3.38709	4.76089e-05
3.38822	4.79027e-05
3.38936	4.81966e-05
3.39034	4.84905e-05
3.39164	4.87844e-05
3.39278	4.90783e-05
3.39375	4.93721e-05
3.39522	4.9666e-05
3.39619	4.99599e-05
3.3975	5.02538e-05
3.39863	5.05476e-05
3.39977	5.08415e-05
3.40075	5.11354e-05
3.40172	5.14293e-05
3.40286	5.17232e-05
3.404	5.20171e-05
3.4053	5.23109e-05
3.40644	5.26048e-05
3.40742	5.28987e-05
3.40856	5.31926e-05
3.40953	5.34865e-05
3.41083	5.37804e-05
3.41197	5.40742e-05
3.41279	5.43681e-05
3.41392	5.4662e-05
3.4149	5.49559e-05
3.41604	5.52498e-05
3.41701	5.55437e-05
3.41815	5.58375e-05
3.41897	5.61314e-05
3.42027	5.64253e-05
3.42141	5.67192e-05
3.42238	5.70131e-05
3.4232	5.73069e-05
3.42433	5.76008e-05
3.42531	5.78947e-05
3.42645	5.81886e-05
3.42726	5.84824e-05
3.4284	5.87763e-05
3.42921	5.90702e-05
3.43035	5.93641e-05
3.43133	5.9658e-05
3.43214	5.99518e-05
3.43344	6.02457e-05
3.43442	6.05396e-05
3.43523	6.08335e-05
3.43621	6.11274e-05
3.43702	6.14213e-05
3.43816	6.17151e-05
3.43946	6.2009e-05
3.44028	6.23029e-05
3.44125	6.25968e-05
3.44223	6.28906e-05
3.44304	6.31845e-05
3.44418	6.34784e-05
3.44499	6.37723e-05
3.44597	6.40662e-05
3.44711	6.436e-05
3.44808	6.46539e-05
3.44906	6.49478e-05
3.44987	6.52417e-05
3.45101	6.55356e-05
3.45215	6.58295e-05
3.45313	6.61234e-05
3.4541	6.64173e-05
3.45491	6.67112e-05
3.45605	6.70051e-05
3.45703	6.7299e-05
3.45784	6.75929e-05
3.45882	6.78868e-05
3.45979	6.81806e-05
3.4611	6.84745e-05
3.46175	6.87684e-05
3.46288	6.90623e-05
3.4637	6.93562e-05
3.46467	6.96501e-05
3.46565	6.9944e-05
3.46663	7.02379e-05
3.4676	7.05317e-05
3.46858	7.08252e-05
3.46955	7.11195e-05
3.47053	7.14134e-05
3.47151	7.17073e-05
3.47248	7.20012e-05
3.47346	7.22951e-05
3.47427	7.2589e-05
3.47525	7.28829e-05
3.47622	7.31768e-05
3.4772	7.34707e-05
3.47801	7.37646e-05
3.47899	7.40585e-05
3.47996	7.43524e-05
3.48094	7.46463e-05
3.48175	7.49402e-05
3.48273	7.52341e-05
3.48371	7.55279e-05
3.48468	7.58218e-05
3.48566	7.61157e-05
3.48647	7.64096e-05
3.48761	7.67035e-05
3.48842	7.69974e-05
3.4894	7.72913e-05
3.49021	7.75852e-05
3.49119	7.78791e-05
3.492	7.8173e-05
3.49314	7.84669e-05
3.49412	7.87608e-05
3.49477	7.90547e-05
3.49574	7.93486e-05
3.49672	7.96425e-05
3.49769	7.99364e-05
3.49851	8.02303e-05
3.49948	8.05242e-05
3.5003	8.0818e-05
3.50127	8.11119e-05
3.50209	8.14058e-05
3.50306	8.16997e-05
3.5042	8.19936e-05
3.50501	8.22874e-05
3.50599	8.25813e-05
3.5068	8.28752e-05
3.50778	8.31691e-05
3.50843	8.3463e-05
3.50941	8.37569e-05
3.51038	8.40508e-05
3.51119	8.43446e-05
3.51217	8.46385e-05
3.51298	8.49324e-05
3.5138	8.52263e-05
3.51461	8.55202e-05
3.51559	8.58141e-05
3.5164	8.61079e-05
3.51721	8.64018e-05
3.51819	8.66957e-05
3.519	8.69896e-05
3.51998	8.72835e-05
3.52063	8.75774e-05
3.5216	8.78712e-05
3.52226	8.81651e-05
3.52323	8.8459e-05
3.52404	8.87529e-05
3.52486	8.90468e-05
3.52567	8.93407e-05
3.52665	8.96346e-05
3.5273	8.99285e-05
3.52844	9.02223e-05
3.52925	9.05162e-05
3.53006	9.08101e-05
3.53071	9.1104e-05
3.53169	9.13979e-05
3.5325	9.16918e-05
3.53332	9.19857e-05
3.53413	9.22796e-05
3.53511	9.25735e-05
3.53592	9.28673e-05
3.53673	9.31612e-05
3.53755	9.34551e-05
3.5382	9.3749e-05
3.53933	9.40429e-05
3.53982	9.43368e-05
3.54064	9.46307e-05
3.54161	9.49246e-05
3.54226	9.52185e-05
3.54308	9.55124e-05
3.54389	9.58063e-05
3.54454	9.61002e-05
3.54519	9.63941e-05
3.54584	9.66879e-05
3.54665	9.69818e-05
3.54698	9.72757e-05
3.54779	9.75696e-05
3.54828	9.78635e-05
3.54877	9.81574e-05
3.54942	9.84513e-05
3.54991	9.87451e-05
3.5504	9.9039e-05
3.55105	9.93329e-05
3.55153	9.96268e-05
3.55202	9.99207e-05
3.55251	0.000100215
3.553	0.000100508
3.55349	0.000100802
3.55414	0.000101096
3.55462	0.00010139
3.55511	0.000101684
3.5556	0.000101978
3.55609	0.000102272
3.55658	0.000102566
3.55706	0.00010286
3.55771	0.000103153
3.55837	0.000103447
3.55869	0.000103741
3.55918	0.000104035
3.55983	0.000104329
3.56032	0.000104623
3.56081	0.000104917
3.56146	0.000105211
3.56194	0.000105505
3.56259	0.000105798
3.56308	0.000106092
3.56357	0.000106386
3.56406	0.00010668
3.56455	0.000106974
3.5652	0.000107268
3.56569	0.000107562
3.56617	0.000107856
3.56682	0.000108149
3.56764	0.000108443
3.56796	0.000108737
3.56878	0.000109031
3.56926	0.000109325
3.56991	0.000109619
3.5704	0.000109913
3.57122	0.000110207
3.57187	0.000110501
3.57252	0.000110794
3.573	0.000111088
3.57366	0.000111382
3.57447	0.000111676
3.57512	0.00011197
3.57577	0.000112264
3.57642	0.000112558
3.57707	0.000112852
3.57772	0.000113146
3.57837	0.000113439
3.57919	0.000113733
3.57984	0.000114027
3.58065	0.000114321
3.58098	0.000114615
3.58195	0.000114909
3.58228	0.000115203
3.58309	0.000115497
3.5839	0.000115791
3.58439	0.000116084
3.5852	0.000116378
3.58586	0.000116672
3.58651	0.000116966
3.58732	0.00011726
3.58764	0.000117554
3.58862	0.000117848
3.58911	0.000118142
3.58976	0.000118435
3.59041	0.000118729
3.5909	0.000119023
3.59155	0.000119317
3.59236	0.000119611
3.59285	0.000119905
3.59383	0.000120199
3.59415	0.000120493
3.59496	0.000120787
3.59545	0.00012108
3.59627	0.000121374
3.59675	0.000121668
3.59757	0.000121962
3.59805	0.000122256
3.59871	0.00012255
3.59919	0.000122844
3.59984	0.000123138
3.60049	0.000123432
3.60114	0.000123725
3.60163	0.000124019
3.60245	0.000124313
3.6031	0.000124607
3.60342	0.000124901
3.60424	0.000125195
3.60489	0.000125489
3.60554	0.000125783
3.60619	0.000126077
3.60684	0.00012637
3.60733	0.000126664
3.60781	0.000126958
3.60863	0.000127252
3.60912	0.000127546
3.6096	0.00012784
3.61042	0.000128134
3.61107	0.000128428
3.61172	0.000128721
3.61221	0.000129015
3.61286	0.000129309
3.61351	0.000129603
3.61399	0.000129897
3.61465	0.000130191
3.61513	0.000130485
3.61595	0.000130779
3.61643	0.000131073
3.61725	0.000131366
3.61774	0.00013166
3.61839	0.000131954
3.61904	0.000132248
3.61969	0.000132542
3.6205	0.000132836
3.62115	0.00013313
3.6218	0.000133424
3.62262	0.000133718
3.6231	0.000134012
3.62392	0.000134305
3.62473	0.000134599
3.62522	0.000134893
3.62603	0.000135187
3.62668	0.000135481
3.62717	0.000135775
3.62798	0.000136069
3.62863	0.000136363
3.62928	0.000136657
3.62977	0.00013695
3.63042	0.000137244
3.63107	0.000137538
3.63172	0.000137832
3.63221	0.000138126
3.63286	0.00013842
3.63335	0.000138714
3.634	0.000139008
3.63449	0.000139302
3.63514	0.000139595
3.63563	0.000139889
3.63644	0.000140183
3.63693	0.000140477
3.63758	0.000140771
3.63807	0.000141065
3.63872	0.000141359
3.63904	0.000141653
3.63986	0.000141947
3.64051	0.00014224
3.64116	0.000142534
3.64148	0.000142828
3.6423	0.000143122
3.64295	0.000143416
3.6436	0.00014371
3.64409	0.000144004
3.64474	0.000144298
3.64523	0.000144592
3.64604	0.000144885
3.64669	0.000145179
3.64734	0.000145473
3.64815	0.000145767
3.6488	0.000146061
3.64962	0.000146355
3.65011	0.000146649
3.65092	0.000146943
3.65189	0.000147237
3.65254	0.000147531
3.65336	0.000147824
3.65401	0.000148118
3.65482	0.000148412
3.6558	0.000148706
3.65645	0.000149
3.65742	0.000149294
3.65808	0.000149588
3.65889	0.000149882
3.6597	0.000150176
3.66052	0.00015047
3.66133	0.000150763
3.66214	0.000151057
3.66279	0.000151351
3.66361	0.000151645
3.66426	0.000151939
3.66507	0.000152233
3.66605	0.000152527
3.66686	0.000152821
3.66735	0.000153115
3.66832	0.000153409
3.66914	0.000153702
3.66979	0.000153996
3.67076	0.00015429
3.67125	0.000154584
3.6719	0.000154878
3.67271	0.000155172
3.67337	0.000155466
3.67434	0.00015576
3.67499	0.000156054
3.67564	0.000156347
3.67629	0.000156641
3.67711	0.000156935
3.67776	0.000157229
3.67857	0.000157523
3.67906	0.000157817
3.67987	0.000158111
3.68052	0.000158405
3.68117	0.000158699
3.68199	0.000158992
3.68264	0.000159286
3.68329	0.00015958
3.68394	0.000159874
3.68459	0.000160168
3.68524	0.000160462
3.68605	0.000160756
3.68687	0.00016105
3.68752	0.000161344
3.68833	0.000161638
3.68898	0.000161931
3.68979	0.000162225
3.69028	0.000162519
3.6911	0.000162813
3.69175	0.000163107
3.6924	0.000163401
3.69305	0.000163695
3.69386	0.000163989
3.69451	0.000164283
3.69516	0.000164576
3.69581	0.00016487
3.6963	0.000165164
3.69711	0.000165458
3.6976	0.000165752
3.69809	0.000166046
3.69874	0.00016634
3.69923	0.000166634
3.69972	0.000166928
3.70037	0.000167221
3.70069	0.000167515
3.70118	0.000167809
3.70134	0.000168103
3.70199	0.000168397
3.70216	0.000168691
3.70264	0.000168985
3.70313	0.000169279
3.70329	0.000169573
3.70378	0.000169867
3.70411	0.00017016
3.70443	0.000170454
3.7046	0.000170748
3.70508	0.000171042
3.70541	0.000171336
3.70573	0.00017163
3.7059	0.000171924
3.70639	0.000172218
3.70687	0.000172512
3.7072	0.000172806
3.70752	0.000173099
3.70769	0.000173393
3.70817	0.000173687
3.7085	0.000173981
3.70883	0.000174275
3.70915	0.000174569
3.70948	0.000174863
3.7098	0.000175157
3.71013	0.000175451
3.71061	0.000175744
3.71078	0.000176038
3.7111	0.000176332
3.71159	0.000176626
3.71175	0.00017692
3.71224	0.000177214
3.71257	0.000177508
3.71273	0.000177802
3.71322	0.000178095
3.71354	0.000178389
3.7137	0.000178683
3.71403	0.000178977
3.71452	0.000179271
3.71484	0.000179565
3.71517	0.000179859
3.71549	0.000180153
3.71582	0.000180447
3.71614	0.00018074
3.71647	0.000181034
3.7168	0.000181328
3.71728	0.000181622
3.71761	0.000181916
3.7181	0.00018221
3.71842	0.000182504
3.71891	0.000182798
3.71924	0.000183091
3.71972	0.000183385
3.72005	0.000183679
3.72054	0.000183973
3.72086	0.000184267
3.72135	0.000184561
3.72151	0.000184855
3.72233	0.000185149
3.72265	0.000185443
3.72314	0.000185736
3.72363	0.00018603
3.72395	0.000186324
3.72444	0.000186618
3.72493	0.000186912
3.72525	0.000187206
3.7259	0.0001875
3.72623	0.000187794
3.72672	0.000188087
3.72704	0.000188381
3.72786	0.000188675
3.72834	0.000188969
3.72883	0.000189263
3.72932	0.000189557
3.72981	0.000189851
3.7303	0.000190145
3.73095	0.000190439
3.73143	0.000190732
3.73176	0.000191026
3.73225	0.00019132
3.7329	0.000191614
3.73322	0.000191908
3.73387	0.000192202
3.73436	0.000192496
3.73485	0.00019279
3.73534	0.000193084
3.73599	0.000193377
3.73648	0.000193671
3.73697	0.000193965
3.73745	0.000194259
3.73778	0.000194553
3.73843	0.000194847
3.73892	0.000195141
3.73957	0.000195435
3.73989	0.000195729
3.74038	0.000196022
3.74103	0.000196316
3.74152	0.00019661
3.74201	0.000196904
3.74233	0.000197198
3.74315	0.000197492
3.74347	0.000197786
3.74412	0.00019808
3.74461	0.000198374
3.7451	0.000198667
3.74559	0.000198961
3.74624	0.000199255
3.74672	0.000199549
3.74754	0.000199843
3.7477	0.000200137
3.74803	0.000200431
3.74868	0.000200725
3.74916	0.000201019
3.74982	0.000201312
3.7503	0.000201606
3.75095	0.0002019
3.75144	0.000202194
3.75193	0.000202488
3.75242	0.000202782
3.75291	0.000203076
3.75356	0.00020337
3.75404	0.000203664
3.75453	0.000203957
3.75502	0.000204251
3.75535	0.000204545
3.756	0.000204839
3.75648	0.000205133
3.75681	0.000205427
3.75746	0.000205721
3.75779	0.000206015
3.75811	0.000206309
3.7586	0.000206602
3.75941	0.000206896
3.75974	0.00020719
3.76006	0.000207484
3.76071	0.000207778
3.76136	0.000208072
3.76153	0.000208366
3.76218	0.00020866
3.76267	0.000208953
3.76315	0.000209247
3.76364	0.000209541
3.76413	0.000209835
3.76462	0.000210129
3.76511	0.000210423
3.76559	0.000210717
3.76624	0.000211011
3.76641	0.000211305
3.76706	0.000211598
3.76771	0.000211892
3.76836	0.000212186
3.76868	0.00021248
3.76933	0.000212774
3.76966	0.000213068
3.77031	0.000213362
3.7708	0.000213656
3.77129	0.00021395
3.77177	0.000214243
3.77226	0.000214537
3.77275	0.000214831
3.77308	0.000215125
3.77373	0.000215419
3.77405	0.000215713
3.77454	0.000216007
3.77519	0.000216301
3.77584	0.000216594
3.77617	0.000216888
3.77665	0.000217182
3.77698	0.000217476
3.77763	0.00021777
3.77812	0.000218064
3.77861	0.000218358
3.77893	0.000218652
3.77958	0.000218946
3.78007	0.000219239
3.78056	0.000219533
3.78105	0.000219827
3.78121	0.000220121
3.78186	0.000220415
3.78235	0.000220709
3.78284	0.000221003
3.78332	0.000221297
3.78365	0.000221591
3.78414	0.000221884
3.78462	0.000222178
3.78495	0.000222472
3.78576	0.000222766
3.78609	0.00022306
3.78674	0.000223354
3.78706	0.000223648
3.78771	0.000223942
3.7882	0.000224236
3.78869	0.000224529
3.78918	0.000224823
3.7895	0.000225117
3.78999	0.000225411
3.79064	0.000225705
3.79113	0.000225999
3.79162	0.000226293
3.79194	0.000226587
3.79259	0.000226881
3.79308	0.000227174
3.79341	0.000227468
3.79406	0.000227762
3.79438	0.000228056
3.79503	0.00022835
3.7952	0.000228644
3.79585	0.000228938
3.79634	0.000229232
3.79682	0.000229526
3.79715	0.000229819
3.79764	0.000230113
3.79829	0.000230407
3.79878	0.000230701
3.7991	0.000230995
3.79959	0.000231289
3.80024	0.000231583
3.80073	0.000231877
3.80105	0.000232171
3.8017	0.000232464
3.80219	0.000232758
3.80252	0.000233052
3.80317	0.000233346
3.80349	0.00023364
3.80431	0.000233934
3.80463	0.000234228
3.80512	0.000234522
3.80561	0.000234816
3.8061	0.000235109
3.80658	0.000235403
3.80707	0.000235697
3.8074	0.000235991
3.80788	0.000236285
3.80837	0.000236579
3.8087	0.000236873
3.80919	0.000237167
3.80967	0.000237461
3.81016	0.000237754
3.81049	0.000238048
3.81114	0.000238342
3.81146	0.000238636
3.81179	0.00023893
3.81244	0.000239224
3.8126	0.000239518
3.81325	0.000239812
3.81374	0.000240106
3.81423	0.0002404
3.81455	0.000240693
3.81504	0.000240987
3.81537	0.000241281
3.81585	0.000241575
3.81651	0.000241869
3.81667	0.000242163
3.81716	0.000242457
3.81764	0.000242751
3.81797	0.000243045
3.81846	0.000243338
3.81895	0.000243632
3.81943	0.000243926
3.81992	0.00024422
3.82025	0.000244514
3.82073	0.000244808
3.82122	0.000245102
3.82171	0.000245396
3.82204	0.00024569
3.82252	0.000245984
3.82301	0.000246277
3.8235	0.000246571
3.82383	0.000246865
3.82415	0.000247159
3.8248	0.000247453
3.82529	0.000247747
3.82578	0.000248041
3.8261	0.000248335
3.82675	0.000248629
3.82724	0.000248923
3.82757	0.000249217
3.82805	0.00024951
3.82854	0.000249804
3.82887	0.000250098
3.82936	0.000250392
3.82968	0.000250686
3.83033	0.00025098
3.83066	0.000251274
3.83098	0.000251568
3.83163	0.000251862
3.83196	0.000252156
3.83245	0.000252449
3.83293	0.000252743
3.83358	0.000253037
3.83375	0.000253331
3.83424	0.000253625
3.83456	0.000253919
3.83505	0.000254213
3.83554	0.000254507
3.83602	0.000254801
3.83651	0.000255094
3.83716	0.000255388
3.83765	0.000255682
3.8383	0.000255976
3.83879	0.00025627
3.83944	0.000256564
3.84009	0.000256858
3.84074	0.000257152
3.84123	0.000257446
3.84204	0.00025774
3.84269	0.000258033
3.84334	0.000258327
3.84399	0.000258621
3.84481	0.000258915
3.8453	0.000259209
3.84611	0.000259503
3.8466	0.000259797
3.84709	0.000260091
3.8479	0.000260385
3.84871	0.000260679
3.84904	0.000260972
3.85001	0.000261266
3.8505	0.00026156
3.85131	0.000261854
3.8518	0.000262148
3.85245	0.000262442
3.8531	0.000262736
3.85375	0.00026303
3.8544	0.000263324
3.85522	0.000263618
3.85571	0.000263911
3.85636	0.000264205
3.85684	0.000264499
3.8575	0.000264793
3.85815	0.000265087
3.8588	0.000265381
3.85928	0.000265675
3.85977	0.000265969
3.86042	0.000266263
3.86124	0.000266557
3.86172	0.00026685
3.86221	0.000267144
3.86286	0.000267438
3.86335	0.000267732
3.864	0.000268026
3.86465	0.00026832
3.86514	0.000268614
3.86579	0.000268908
3.86612	0.000269202
3.86677	0.000269496
3.86742	0.00026979
3.86807	0.000270083
3.86839	0.000270377
3.86904	0.000270671
3.86953	0.000270965
3.87018	0.000271259
3.87083	0.000271553
3.87148	0.000271847
3.87197	0.000272141
3.87246	0.000272435
3.87295	0.000272729
3.87344	0.000273023
3.87392	0.000273316
3.87457	0.00027361
3.87506	0.000273904
3.87555	0.000274198
3.87636	0.000274492
3.87669	0.000274786
3.87734	0.00027508
3.87767	0.000275374
3.87815	0.000275668
3.8788	0.000275962
3.87929	0.000276255
3.87994	0.000276549
3.88043	0.000276843
3.88092	0.000277137
3.88141	0.000277431
3.88173	0.000277725
3.88238	0.000278019
3.88287	0.000278313
3.88303	0.000278607
3.88368	0.000278901
3.88417	0.000279195
3.8845	0.000279488
3.88482	0.000279782
3.88515	0.000280076
3.88531	0.00028037
3.8858	0.000280664
3.88612	0.000280958
3.88612	0.000281252
3.88629	0.000281546
3.88694	0.00028184
3.88694	0.000282134
3.8871	0.000282428
3.88726	0.000282721
3.88759	0.000283015
3.88775	0.000283309
3.88808	0.000283603
3.88808	0.000283897
3.88824	0.000284191
3.8884	0.000284485
3.88873	0.000284779
3.88889	0.000285073
3.88905	0.000285367
3.88889	0.00028566
3.88905	0.000285954
3.88938	0.000286248
3.8897	0.000286542
3.88986	0.000286836
3.88986	0.00028713
3.89019	0.000287424
3.89035	0.000287718
3.89052	0.000288012
3.89084	0.000288306
3.89084	0.000288599
3.891	0.000288893
3.89117	0.000289187
3.89117	0.000289481
3.89133	0.000289775
3.89165	0.000290069
3.89182	0.000290363
3.89198	0.000290657
3.8923	0.000290951
3.89263	0.000291245
3.89263	0.000291539
3.89296	0.000291832
3.89312	0.000292126
3.89328	0.00029242
3.89344	0.000292714
3.89377	0.000293008
3.89409	0.000293302
3.89426	0.000293596
3.89458	0.00029389
3.89491	0.000294184
3.89507	0.000294478
3.89523	0.000294771
3.89556	0.000295065
3.89572	0.000295359
3.89588	0.000295653
3.89621	0.000295947
3.8967	0.000296241
3.89686	0.000296535
3.89718	0.000296829
3.89735	0.000297123
3.89767	0.000297416
3.89783	0.00029771
3.89832	0.000298004
3.89832	0.000298298
3.89865	0.000298592
3.89897	0.000298886
3.89946	0.00029918
3.89979	0.000299474
3.90011	0.000299768
3.90044	0.000300062
3.9006	0.000300355
3.90109	0.000300649
3.90125	0.000300943
3.90174	0.000301237
3.90206	0.000301531
3.90239	0.000301825
3.90271	0.000302119
3.9032	0.000302413
3.90353	0.000302707
3.90385	0.000303001
3.90418	0.000303295
3.9045	0.000303588
3.90483	0.000303882
3.90532	0.000304176
3.90548	0.00030447
3.90581	0.000304764
3.90629	0.000305058
3.90662	0.000305352
3.90678	0.000305646
3.90743	0.00030594
3.90759	0.000306234
3.90808	0.000306527
3.90825	0.000306821
3.90857	0.000307115
3.9089	0.000307409
3.90922	0.000307703
3.90971	0.000307997
3.91003	0.000308291
3.91052	0.000308585
3.91085	0.000308879
3.91134	0.000309173
3.9115	0.000309466
3.91182	0.00030976
3.91231	0.000310054
3.9128	0.000310348
3.91312	0.000310642
3.91329	0.000310936
3.91378	0.00031123
3.9141	0.000311524
3.91426	0.000311818
3.91491	0.000312112
3.91491	0.000312406
3.9154	0.000312699
3.91556	0.000312993
3.91622	0.000313287
3.91638	0.000313581
3.91687	0.000313875
3.91703	0.000314169
3.91768	0.000314463
3.91784	0.000314757
3.91833	0.000315051
3.91849	0.000315345
3.91866	0.000315638
3.91914	0.000315932
3.91947	0.000316226
3.91979	0.00031652
3.92012	0.000316814
3.92061	0.000317108
3.92077	0.000317402
3.9211	0.000317696
3.92158	0.00031799
3.92175	0.000318283
3.92223	0.000318577
3.92256	0.000318871
3.92288	0.000319165
3.92321	0.000319459
3.92353	0.000319753
3.92386	0.000320047
3.92435	0.000320341
3.92451	0.000320635
3.925	0.000320929
3.92549	0.000321222
3.92581	0.000321516
3.92614	0.00032181
3.92646	0.000322104
3.92695	0.000322398
3.92728	0.000322692
3.9276	0.000322986
3.92809	0.00032328
3.92841	0.000323574
3.92874	0.000323868
3.92923	0.000324161
3.92972	0.000324455
3.93004	0.000324749
3.93037	0.000325043
3.93085	0.000325337
3.93134	0.000325631
3.93167	0.000325925
3.93199	0.000326219
3.93248	0.000326513
3.93297	0.000326807
3.93329	0.0003271
3.93362	0.000327394
3.93395	0.000327688
3.93427	0.000327982
3.9346	0.000328276
3.93492	0.00032857
3.93525	0.000328864
3.93557	0.000329158
3.93622	0.000329452
3.93655	0.000329746
3.93687	0.000330039
3.93736	0.000330333
3.93769	0.000330627
3.93817	0.000330921
3.93834	0.000331215
3.93882	0.000331509
3.93915	0.000331803
3.93964	0.000332097
3.93996	0.000332391
3.94013	0.000332685
3.94078	0.000332978
3.9411	0.000333272
3.94159	0.000333566
3.94192	0.00033386
3.94224	0.000334154
3.9424	0.000334448
3.94289	0.000334742
3.94338	0.000335036
3.9437	0.00033533
3.94419	0.000335624
3.94468	0.000335917
3.94501	0.000336211
3.94533	0.000336505
3.94566	0.000336799
3.94614	0.000337093
3.94647	0.000337387
3.94712	0.000337681
3.94728	0.000337975
3.94777	0.000338269
3.94826	0.000338563
3.94858	0.000338856
3.94891	0.00033915
3.94956	0.000339444
3.94972	0.000339738
3.95021	0.000340032
3.95054	0.000340326
3.95119	0.00034062
3.95135	0.000340914
3.95184	0.000341208
3.95249	0.000341502
3.95265	0.000341795
3.95298	0.000342089
3.9533	0.000342383
3.95395	0.000342677
3.95428	0.000342971
3.9546	0.000343265
3.95509	0.000343559
3.95542	0.000343853
3.9559	0.000344147
3.95623	0.000344441
3.95672	0.000344735
3.95704	0.000345028
3.95753	0.000345322
3.95786	0.000345616
3.95818	0.00034591
3.95851	0.000346204
3.95899	0.000346498
3.95948	0.000346792
3.95997	0.000347086
3.9603	0.00034738
3.96078	0.000347674
3.96111	0.000347967
3.9616	0.000348261
3.96192	0.000348555
3.96257	0.000348849
3.9629	0.000349143
3.96322	0.000349437
3.96371	0.000349731
3.96436	0.000350025
3.96452	0.000350319
3.96501	0.000350613
3.96534	0.000350907
3.96583	0.0003512
3.96631	0.000351494
3.9668	0.000351788
3.96729	0.000352082
3.96762	0.000352376
3.9681	0.00035267
3.96859	0.000352964
3.96875	0.000353258
3.96924	0.000353552
3.96973	0.000353846
3.97006	0.000354139
3.97054	0.000354433
3.97103	0.000354727
3.97136	0.000355021
3.97184	0.000355315
3.97217	0.000355609
3.9725	0.000355903
3.97315	0.000356197
3.97363	0.000356491
3.97412	0.000356785
3.97445	0.000357079
3.97477	0.000357372
3.97526	0.000357666
3.97575	0.00035796
3.9764	0.000358254
3.97656	0.000358548
3.97721	0.000358842
3.97754	0.000359136
3.97819	0.00035943
3.97868	0.000359724
3.97916	0.000360018
3.97998	0.000360312
3.98079	0.000360605
3.98128	0.000360899
3.98193	0.000361193
3.98258	0.000361487
3.98323	0.000361781
3.98404	0.000362075
3.98486	0.000362369
3.98551	0.000362663
3.98632	0.000362957
3.98697	0.000363251
3.98762	0.000363545
3.98844	0.000363838
3.98909	0.000364132
3.9899	0.000364426
3.99055	0.00036472
3.99136	0.000365014
3.99218	0.000365308
3.99283	0.000365602
3.99364	0.000365896
3.99413	0.00036619
3.99494	0.000366484
3.99576	0.000366778
3.99657	0.000367072
3.99706	0.000367366
3.99754	0.000367659
3.99868	0.000367953
3.9995	0.000368247
4.00015	0.000368541
4.0008	0.000368835
4.00145	0.000369129
4.00226	0.000369423
4.00291	0.000369717
4.00373	0.000370011
4.00454	0.000370305
4.00503	0.000370598
4.00568	0.000370892
4.00633	0.000371186
4.00698	0.00037148
4.00779	0.000371774
4.00844	0.000372068
4.00893	0.000372362
4.00974	0.000372656
4.01056	0.00037295
4.01137	0.000373244
4.01186	0.000373537
4.01267	0.000373831
4.01316	0.000374125
4.01397	0.000374419
4.01462	0.000374713
4.01527	0.000375007
4.01593	0.000375301
4.01658	0.000375595
4.01739	0.000375889
4.01804	0.000376183
4.01869	0.000376476
4.0195	0.00037677
4.01999	0.000377064
4.02064	0.000377358
4.02146	0.000377652
4.02194	0.000377946
4.02276	0.00037824
4.02341	0.000378534
4.0239	0.000378828
4.02438	0.000379122
4.0252	0.000379415
4.02568	0.000379709
4.02617	0.000380003
4.02666	0.000380297
4.02731	0.000380591
4.0278	0.000380885
4.02812	0.000381179
4.02861	0.000381473
4.02878	0.000381767
4.02926	0.000382061
4.02959	0.000382354
4.02991	0.000382648
4.0304	0.000382942
4.03056	0.000383236
4.03089	0.00038353
4.03122	0.000383824
4.03122	0.000384118
4.03154	0.000384412
4.03203	0.000384706
4.03235	0.000385
4.03252	0.000385293
4.03284	0.000385587
4.033	0.000385881
4.03333	0.000386175
4.03349	0.000386469
4.03366	0.000386763
4.03382	0.000387057
4.03398	0.000387351
4.03414	0.000387645
4.03447	0.000387939
4.03463	0.000388232
4.03496	0.000388526
4.03512	0.00038882
4.03528	0.000389114
4.03561	0.000389408
4.03593	0.000389702
4.03626	0.000389996
4.03642	0.00039029
4.03675	0.000390584
4.03707	0.000390877
4.0374	0.000391171
4.03756	0.000391465
4.03788	0.000391759
4.03821	0.000392053
4.03837	0.000392347
4.03886	0.000392641
4.03919	0.000392935
4.03935	0.000393229
4.04	0.000393523
4.04032	0.000393816
4.04081	0.00039411
4.04097	0.000394404
4.0413	0.000394698
4.04179	0.000394992
4.04211	0.000395286
4.0426	0.00039558
4.04293	0.000395874
4.04341	0.000396168
4.0439	0.000396461
4.04423	0.000396755
4.04472	0.000397049
4.0452	0.000397343
4.04553	0.000397637
4.04602	0.000397931
4.0465	0.000398225
4.04699	0.000398519
4.04764	0.000398813
4.04797	0.000399106
4.04846	0.0003994
4.04878	0.000399694
4.04943	0.000399988
4.04992	0.000400282
4.05041	0.000400576
4.0509	0.00040087
4.05138	0.000401164
4.05204	0.000401458
4.05236	0.000401751
4.05285	0.000402045
4.05334	0.000402339
4.05399	0.000402633
4.05448	0.000402927
4.0548	0.000403221
4.05545	0.000403515
4.05594	0.000403809
4.05659	0.000404102
4.05724	0.000404396
4.05773	0.00040469
4.05838	0.000404984
4.05903	0.000405278
4.05968	0.000405572
4.06001	0.000405866
4.06082	0.00040616
4.06131	0.000406454
4.06196	0.000406748
4.06261	0.000407041
4.06326	0.000407335
4.06391	0.000407629
4.06456	0.000407923
4.06505	0.000408217
4.06602	0.000408511
4.06667	0.000408805
4.06716	0.000409099
4.06798	0.000409393
4.06863	0.000409686
4.06911	0.00040998
4.06993	0.000410274
4.07042	0.000410568
4.07107	0.000410862
4.07172	0.000411156
4.07237	0.00041145
4.07286	0.000411744
4.07351	0.000412038
4.07432	0.000412331
4.07513	0.000412625
4.07546	0.000412919
4.07627	0.000413213
4.07676	0.000413507
4.07774	0.000413801
4.07839	0.000414095
4.07904	0.000414389
4.07969	0.000414683
4.0805	0.000414977
4.08083	0.000415271
4.0818	0.000415564
4.08245	0.000415858
4.08327	0.000416152
4.08392	0.000416446
4.08457	0.00041674
4.08538	0.000417034
4.08587	0.000417328
4.08668	0.000417622
4.0875	0.000417915
4.08798	0.000418209
4.0888	0.000418503
4.08961	0.000418797
4.09042	0.000419091
4.09091	0.000419385
4.09172	0.000419679
4.09237	0.000419973
4.09303	0.000420267
4.094	0.00042056
4.09465	0.000420854
4.0953	0.000421148
4.09628	0.000421442
4.09677	0.000421736
4.09758	0.00042203
4.09839	0.000422324
4.09904	0.000422618
4.09986	0.000422912
4.10067	0.000423205
4.10148	0.000423499
4.10213	0.000423793
4.10295	0.000424087
4.1036	0.000424381
4.10441	0.000424675
4.10523	0.000424969
4.10588	0.000425263
4.10669	0.000425557
4.10734	0.00042585
4.10815	0.000426144
4.10897	0.000426438
4.10945	0.000426732
4.11027	0.000427026
4.11108	0.00042732
4.11189	0.000427614
4.11254	0.000427908
4.11336	0.000428202
4.11401	0.000428495
4.11482	0.000428789
4.11547	0.000429083
4.11612	0.000429377
4.1171	0.000429671
4.11791	0.000429965
4.1184	0.000430259
4.11921	0.000430553
4.11986	0.000430847
4.12051	0.00043114
4.12133	0.000431434
4.12214	0.000431728
4.12279	0.000432022
4.12361	0.000432316
4.12442	0.00043261
4.12507	0.000432904
4.12588	0.000433198
4.1267	0.000433492
4.12751	0.000433785
4.12816	0.000434079
4.12914	0.000434373
4.12995	0.000434667
4.1306	0.000434961
4.13141	0.000435255
4.13223	0.000435549
4.13288	0.000435843
4.13385	0.000436137
4.1345	0.00043643
4.13532	0.000436724
4.13646	0.000437018
4.13694	0.000437312
4.13808	0.000437606
4.13873	0.0004379
4.13971	0.000438194
4.14052	0.000438488
4.14134	0.000438782
4.14215	0.000439075
4.14312	0.000439369
4.14394	0.000439663
4.14475	0.000439957
4.14573	0.000440251
4.14654	0.000440545
4.14752	0.000440839
4.14833	0.000441133
4.14931	0.000441427
4.15012	0.00044172
4.15093	0.000442014
4.15191	0.000442308
4.15288	0.000442602
4.15353	0.000442896
4.15451	0.00044319
4.15532	0.000443484
4.15614	0.000443778
4.15728	0.000444072
4.15809	0.000444365
4.1589	0.000444659
4.15988	0.000444953
4.16069	0.000445247
4.16167	0.000445541
4.16248	0.000445835
4.16329	0.000446129
4.16411	0.000446423
4.16525	0.000446717
4.16622	0.000447011
4.1672	0.000447304
4.16817	0.000447598
4.16899	0.000447892
4.16996	0.000448186
4.1711	0.00044848
4.17192	0.000448774
4.17289	0.000449068
4.17387	0.000449362
4.17468	0.000449656
4.17582	0.000449949
4.17647	0.000450243
4.17745	0.000450537
4.17858	0.000450831
4.17923	0.000451125
4.18005	0.000451419
4.18135	0.000451713
4.18216	0.000452007
4.18314	0.0004523
4.18395	0.000452594
4.18493	0.000452888
4.1859	0.000453182
4.18672	0.000453476
4.18786	0.00045377
4.18899	0.000454064
4.18981	0.000454358
4.19078	0.000454652
4.19176	0.000454945
4.19257	0.000455239
4.19355	0.000455533
4.19469	0.000455827
4.19566	0.000456121
4.19648	0.000456415
4.19745	0.000456709
4.19859	0.000457003
4.1994	0.000457297
4.20038	0.00045759
4.20136	0.000457884
4.20233	0.000458178
4.20315	0.000458472
4.20412	0.000458766
4.2051	0.00045906
4.20624	0.000459354
4.20721	0.000459648
4.20819	0.000459942
4.20916	0.000460235
4.21014	0.000460529
4.21128	0.000460823
4.21225	0.000461117
4.21323	0.000461411
4.21437	0.000461705
4.21551	0.000461999
4.21632	0.000462293
4.2173	0.000462587
4.2186	0.00046288
4.21941	0.000463174
4.22055	0.000463468
4.22153	0.000463762
4.22266	0.000464056
4.22364	0.00046435
4.22494	0.000464644
4.22592	0.000464938
4.22706	0.000465232
4.22836	0.000465525
4.22901	0.000465819
4.23015	0.000466113
4.23129	0.000466407
4.23226	0.000466701
4.23324	0.000466995
4.23438	0.000467289
4.23552	0.000467583
4.23649	0.000467877
4.23747	0.000468171
4.23861	0.000468464
4.23974	0.000468758
4.24072	0.000469052
4.24186	0.000469346
4.24283	0.00046964
4.24365	0.000469934
4.24511	0.000470228
4.24592	0.000470522
4.24706	0.000470816
4.24804	0.000471109
4.24902	0.000471403
4.25015	0.000471697
4.25129	0.000471991
4.25227	0.000472285
4.25324	0.000472579
4.25471	0.000472873
4.25568	0.000473167
4.25682	0.000473461
4.25796	0.000473754
4.25894	0.000474048
4.26008	0.000474342
4.26122	0.000474636
4.26252	0.00047493
4.26349	0.000475224
4.26463	0.000475518
4.26577	0.000475812
4.26691	0.000476106
4.26821	0.000476399
4.26919	0.000476693
4.27016	0.000476987
4.27146	0.000477281
4.2726	0.000477575
4.27374	0.000477869
4.27488	0.000478163
4.27585	0.000478457
4.27716	0.000478751
4.27829	0.000479044
4.27943	0.000479338
4.28041	0.000479632
4.28171	0.000479926
4.28269	0.00048022
4.28366	0.000480514
4.2848	0.000480808
4.28626	0.000481102
4.28708	0.000481396
4.28838	0.00048169
4.28952	0.000481983
4.29082	0.000482277
4.29179	0.000482571
4.29293	0.000482865
4.29407	0.000483159
4.29505	0.000483453
4.29619	0.000483747
4.29749	0.000484041
4.29846	0.000484335
4.2996	0.000484628
4.30058	0.000484922
4.30188	0.000485216
4.30286	0.00048551
4.30399	0.000485804
4.30513	0.000486098
4.30627	0.000486392
4.30757	0.000486686
4.30855	0.00048698
4.30985	0.000487274
4.31099	0.000487567
4.31196	0.000487861
4.31294	0.000488155
4.31424	0.000488449
4.31522	0.000488743
4.31652	0.000489037
4.31749	0.000489331
4.31863	0.000489625
4.31993	0.000489919
4.32091	0.000490213
4.32205	0.000490506
4.32319	0.0004908
4.32449	0.000491094
4.32579	0.000491388
4.32677	0.000491682
4.32791	0.000491976
4.32904	0.00049227
4.33035	0.000492564
4.33165	0.000492858
4.33279	0.000493152
4.33392	0.000493445
4.33506	0.000493739
4.33636	0.000494033
4.3375	0.000494327
4.33848	0.000494621
4.33978	0.000494915
4.34076	0.000495209
4.34189	0.000495503
4.34303	0.000495796
4.34417	0.00049609
4.34531	0.000496384
4.34629	0.000496678
4.34759	0.000496972
4.34873	0.000497266
4.34986	0.00049756
4.35117	0.000497854
4.35214	0.000498148
4.35344	0.000498441
4.35458	0.000498735
4.35572	0.000499029
4.35702	0.000499323
4.358	0.000499617
4.35914	0.000499911
4.36044	0.000500205
4.36158	0.000500499
4.36271	0.000500793
4.36385	0.000501086
4.36499	0.00050138
4.36629	0.000501674
4.36727	0.000501968
4.36857	0.000502262
4.36955	0.000502556
4.37068	0.00050285
4.37199	0.000503144
4.37296	0.000503438
4.37426	0.000503731
4.37556	0.000504025
4.37654	0.000504319
4.37752	0.000504613
4.37882	0.000504907
4.37996	0.000505201
4.38109	0.000505495
4.38223	0.000505789
4.38353	0.000506083
4.38435	0.000506376
4.38549	0.00050667
4.38646	0.000506964
4.38776	0.000507258
4.3889	0.000507552
4.3902	0.000507846
4.39118	0.00050814
4.39248	0.000508434
4.39346	0.000508728
4.39443	0.000509021
4.39557	0.000509315
4.39687	0.000509609
4.39785	0.000509903
4.39899	0.000510197
4.40013	0.000510491
4.40126	0.000510785
4.40257	0.000511079
4.4037	0.000511373
4.40484	0.000511666
4.40598	0.00051196
4.40728	0.000512254
4.40842	0.000512548
4.40972	0.000512842
4.4107	0.000513136
4.41184	0.00051343
4.41314	0.000513724
4.41395	0.000514018
4.41542	0.000514312
4.41655	0.000514605
4.41786	0.000514899
4.41883	0.000515193
4.4203	0.000515487
4.42143	0.000515781
4.42274	0.000516075
4.42387	0.000516369
4.42485	0.000516663
4.42615	0.000516957
4.42729	0.00051725
4.42843	0.000517544
4.42973	0.000517838
4.43071	0.000518132
4.43184	0.000518426
4.43298	0.00051872
4.43428	0.000519014
4.43559	0.000519308
4.43656	0.000519602
4.4377	0.000519895
4.43884	0.000520189
4.44014	0.000520483
4.44128	0.000520777
4.44242	0.000521071
4.44372	0.000521365
4.44502	0.000521659
4.44616	0.000521953
4.4473	0.000522247
4.4486	0.00052254
4.44974	0.000522834
4.45104	0.000523128
4.45201	0.000523422
4.45332	0.000523716
4.45462	0.00052401
4.45559	0.000524304
4.45706	0.000524598
4.4582	0.000524892
4.45982	0.000525186
4.46112	0.000525479
4.46242	0.000525773
4.46373	0.000526067
4.46486	0.000526361
4.46617	0.000526655
4.46747	0.000526949
4.46877	0.000527243
4.47023	0.000527537
4.47153	0.000527831
4.47267	0.000528124
4.47397	0.000528418
4.47544	0.000528712
4.47674	0.000529006
4.47804	0.0005293
4.47918	0.000529594
4.48048	0.000529888
4.48194	0.000530182
4.48292	0.000530476
4.48422	0.000530769
4.48552	0.000531063
4.48682	0.000531357
4.48796	0.000531651
4.48943	0.000531945
4.49056	0.000532239
4.49187	0.000532533
4.49333	0.000532827
4.49463	0.000533121
4.49593	0.000533415
4.49707	0.000533709
4.49853	0.000534002
4.49984	0.000534296
4.50114	0.00053459
4.50244	0.000534884
4.50374	0.000535178
4.50488	0.000535472
4.50618	0.000535766
4.50748	0.00053606
4.50894	0.000536354
4.51008	0.000536647
4.51138	0.000536941
4.51269	0.000537235
4.51399	0.000537529
4.51529	0.000537823
4.51659	0.000538117
4.51789	0.000538411
4.51919	0.000538705
4.52033	0.000538999
4.52179	0.000539292
4.52293	0.000539586
4.52423	0.00053988
4.5257	0.000540174
4.527	0.000540468
4.5283	0.000540762
4.52944	0.000541056
4.5309	0.00054135
4.53221	0.000541644
4.53351	0.000541938
4.53481	0.000542231
4.53611	0.000542525
4.53757	0.000542819
4.53887	0.000543113
4.5405	0.000543407
4.54213	0.000543701
4.54392	0.000543995
4.54538	0.000544289
4.54733	0.000544583
4.54896	0.000544877
4.55091	0.00054517
4.55286	0.000545464
4.55465	0.000545758
4.55644	0.000546052
4.55839	0.000546346
4.56035	0.00054664
4.56213	0.000546934
4.56441	0.000547228
4.5662	0.000547522
4.56832	0.000547816
4.5701	0.000548109
4.57206	0.000548403
4.57401	0.000548697
4.57612	0.000548991
4.57791	0.000549285
4.57986	0.000549579
4.58182	0.000549873
4.58377	0.000550167
4.58556	0.000550461
4.58751	0.000550755
4.5893	0.000551049
4.59109	0.000551342
4.59304	0.000551636
4.59483	0.00055193
4.59678	0.000552224
4.59873	0.000552518
4.60052	0.000552812
4.60247	0.000553106
4.60426	0.0005534
4.60622	0.000553694
4.608	0.000553988
4.60979	0.000554281
4.61158	0.000554575
4.61353	0.000554869
4.61532	0.000555163
4.61728	0.000555457
4.61906	0.000555751
4.62085	0.000556045
4.62264	0.000556339
4.6246	0.000556633
4.62655	0.000556927
4.6285	0.000557221
4.63029	0.000557515
4.63208	0.000557808
4.63403	0.000558102
4.63566	0.000558396
4.63761	0.00055869
4.63972	0.000558984
4.64151	0.000559278
4.64363	0.000559572
4.64542	0.000559866
4.64737	0.00056016
4.64932	0.000560454
4.65127	0.000560748
4.65322	0.000561041
4.65501	0.000561335
4.65696	0.000561629
4.65892	0.000561923
4.66087	0.000562217
4.66249	0.000562511
4.66412	0.000562805
4.66624	0.000563099
4.6677	0.000563393
4.66933	0.000563686
4.67128	0.000563981
4.67258	0.000564275
4.67404	0.000564568
4.67583	0.000564862
4.67713	0.000565156
4.67876	0.00056545
4.68039	0.000565744
4.68185	0.000566038
4.68332	0.000566332
4.68462	0.000566626
4.68608	0.00056692
4.68771	0.000567214
4.6895	0.000567507
4.69047	0.000567801
4.69194	0.000568095
4.69356	0.000568389
4.69486	0.000568683
4.69633	0.000568977
4.69763	0.000569271
4.69877	0.000569565
4.70023	0.000569859
4.70153	0.000570152
4.70283	0.000570446
4.70414	0.00057074
4.70527	0.000571034
4.70658	0.000571328
4.70788	0.000571622
4.70918	0.000571916
4.71048	0.00057221
4.71178	0.000572504
4.71308	0.000572798
4.71438	0.000573091
4.71568	0.000573385
4.71699	0.000573679
4.71829	0.000573973
4.71959	0.000574267
4.72105	0.000574561
4.72235	0.000574855
4.72365	0.000575149
4.72512	0.000575443
4.72642	0.000575737
4.72788	0.00057603
4.72935	0.000576324
4.73081	0.000576618
4.73228	0.000576912
4.7339	0.000577206
4.7352	0.0005775
4.73667	0.000577794
4.73813	0.000578087
4.73943	0.000578381
4.74106	0.000578675
4.74236	0.000578969
4.74382	0.000579263
4.74545	0.000579557
4.74675	0.000579851
4.74822	0.000580145
4.74968	0.000580439
4.75114	0.000580732
4.75228	0.000581026
4.75391	0.00058132
4.75537	0.000581614
4.75667	0.000581908
4.75814	0.000582202
4.7596	0.000582496
4.76107	0.00058279
4.76253	0.000583084
4.76383	0.000583377
4.76562	0.000583671
4.76708	0.000583965
4.76822	0.000584259
4.76969	0.000584553
4.77148	0.000584847
4.77294	0.000585141
4.7744	0.000585435
4.77587	0.000585729
4.77733	0.000586022
4.7788	0.000586316
4.78026	0.00058661
4.78172	0.000586904
4.78319	0.000587198
[truncated: 1,196 more rows]
